# Supplementary material for: The Novel Diagnostic Biomarkers for Focal Segmental Glomerulosclerosis
Source: Int J Nephrol. 2014 Mar 26;2014:574261. doi: 10.1155/2014/574261 (PMC3984796; doi:10.1155/2014/574261)
Supplement: Supplementary file 1 — A total number of 389 unique proteins were identified and quantified by nLCMS/MS (Table S1). Out of the 389 proteins used for clustering, 154 proteins showed statistically significant abundance changes and are presented in Table S2. By the PLS model, 132 proteins significantly contributed to the FSGS patient/healthy control discrimination. These proteins are listed in Table S3. After applying an additional filter criterion, where only proteins with a fold change of 1.5 or higher were retained, 90 proteins remained, of which 20 proteins were upregulated (overrepresented) in disease state and 70 proteins were downregulated, or under-represented as shown in Table S4. The significant proteins discriminating FSGS and IgAN are listed in Table S5. After applying an additional filter criterion, where only proteins with a fold change of 1.5 or higher were retained, of 35 remaining proteins, 11 proteins were upregulated (overrepresented) in FSGS compared to IgAN patients and 25 proteins were downregulated, or under-represented (Table S6). Seventy-eight proteins were uniquely different between FSGS patients and healthy controls that are presented in Table S7. Gene set enrichment analysis yielded eight significant biological processes as shown in Table S8. The significant cellular components and molecular functions are listed in Tables S9 and S10. Pathway analysis using DAVID with the KEGG database showed two major pathways, “Complement and coagulation cascades” (p=2×107) and “lysosome” (p=8×104) (Table S11). [file 574261.f1.xlsx]

## Sheet: Table S1
PROTEIN ID	PEPTIDES	FSGS_B_10	FSGS_A_4	FSGS_B_1	FSGS_A_8	FSGS_B_6	FSGS_A_5	FSGS_A_7	FSGS_B_9	FSGS_B_4	FSGS_B_3	FSGS_A_1	FSGS_B_5	FSGS_B_11	FSGS_B_2.raw	FSGS_A_6	FSGS_A_9	FSGS_A_11	FSGS_A_10	FSGS_A_3	FSGS_B_7	FSGS_B_8	FSGS_A_2	Normal_2_B	Normal_1_A	Nnormal_1_B	Normal_8	Normal_3_B	Normal_2_A	Normal_4_B	Normal_5_B	Normal_6_B	Normal_7_A	Normal_8_B	Normal_7_B	Normal_5_A	Normal_3_A	Normal_6_A	Normal_4_A	IgA_5_B	IgA_3_A	IgA_9_A	IgA_5_A	IgA_8_B	IgA_4_B	IgA_10_A	IgA_3_B	IgA_9_B	IgA_10_B
4F2_HUMAN	2		1.62851e+07					1.70738e+07		2.9861e+07						4.12401e+06		1.83081e+07			2.69087e+07			2.60123e+07	1.5391e+07	2.27276e+07	6.31787e+07	4.17339e+08	2.80777e+07	3.60664e+07	4.67434e+07		4.7411e+07	5.0744e+07	4.10646e+07	2.9539e+07		7.89779e+08	4.19843e+07							6.49328e+06			1.77238e+07
6PGL_HUMAN	5	456716260	201020820	219696620	260586040	437745880	228230860	220588940		127453040	302833960	252000320	218824320	1432542540	726597300	447186740		662836460	781174680	544074960	225865640	304730140	590990400	320663200	349806600	374722920	579802080		3.23781e+08	209397760	377465660		295383660	261844440	357013800	315838380	167807640	170819220	205788440	406797820	256905220		522430480		319347600	274391260	293541820	292094660	127930660
A1AG1_HUMAN	15	251134400000	555325540000	429954800000	378139520000	445466780000	345274270000	673487870000	286321640000	5.1001e+11	4.35903e+11	354758690000	353839090000	338419070000	406141340000	350181590000	377677630000	4.25104e+11	280488450000	459486500000	634595060000	406793420000	499800510000	79221450000	1.13038e+11	150076630000	76366510000	114722190000	119506200000	2.90343e+10	67323080000	34880010000	131594760000	97717950000	174278830000	5.40767e+10	173424020000	159312340000	35369070000	5.02614e+11	2.39443e+11	176788920000	320622720000	270627830000	399984200000	4.66164e+11	189671680000	188534720000	472845780000
A1AG2_HUMAN	7	3.21248e+10	36175048000	12675026000	29721692000	23000978000	28303002000	37530038000	31196620000	36253490000	25394278000	10545444000	34491912000	33443774000	31750264000	26513578000	39347126000	39793754000	34287890000	18044572000	44691556000	3.06357e+10	29507660000	10120292000	13982878000	12401116000		17280354000	8204014000	11861122000	11592490000		6161064000	8435154000	10674118000	10515414000	27293812000	23094162000	17337138000	20068776000	7985068000	20124650000	10079342000	2.56058e+10	25872938000	4.0546e+10	4892160000	22160138000	42058198000
A1AT_HUMAN	42	1441846980000	712817280000	708553440000	909335700000	8.49642e+11	739284840000	589967280000	1085873040000	765835560000	1490779080000	738540180000	758494800000	1386417060000	1030507380000	866341980000	902165040000	1505547540000	1247086260000	1407294000000	560422800000	777054600000	9.24357e+11	122997420000	136238760000	84191940000	79255260000	30780540000	126936180000	109563300000	43216740000	2.90833e+10	74152260000	90833400000	62192340000	46168920000	5.23757e+10	6.65469e+10	126138600000	8.84414e+11	502762680000	1087422840000	589789620000	641443320000	1.52407e+12	630795060000	522611460000	1353020760000	571161780000
A1BG_HUMAN	29	160902819000	117368911000	6.23909e+10	105381149000	92971898000	146411202000	1.74685e+11	198531027000	110697897000	197428360000	6.83314e+10	150768476000	216879956000	142773938000	96444935000	188207378000	273461416000	132546560000	185405002000	162596865000	89339488000	122109651000	29887696000	87855782000	67149427000	33300058000	2298515429000	22648764000	13179419000	39153173000	91876512000	60465469000	38953350000	6.18699e+10	30448333000	245627771000	20624646000	12214282000	42576861000	78417179000	8.93387e+10	46864561000	82793869000	206939773000	113806075000	68340275000	122040886000	106641571000
A2AP_HUMAN	4	70620900	92097600	92648850	168693000	114548700	98312550	59129700	87706500	146850900	81477900	1.13215e+08	1.11781e+08	83599950	231779100	122993850	83344800	6.29926e+07	75072900	93013200	149407650	97490400	172268250	73172400	90030150	77376600	169975050	51950850	50552250	120987300	37741200		98916300		121132200	40453350			121409400	232990800	197335950	192797850	169239000	138246150		153935250	173712000	125695500	86743650
A2GL_HUMAN	14	36674532000	65575251000	2.73125e+10	34349508000	29305314000	3.02297e+10	90391383000	41717025000	72927459000	41554944000	28300995000	34616322000	6.08992e+10	40189284000	35606790000	45349632000	68788683000	34703802000	43143192000	90198684000	33840909000	44462196000	14249034000	17919063000	21678759000	15025662000	1.52293e+10	1.34824e+10	3235545000	10780209000	48642282000	1.54266e+10	1.25694e+10	18216981000	10553490000	9734823000	6.34692e+09	4798035000	13330737000	17390295000	23409648000	1.54035e+10	22433760000	52030917000	41114385000	1.46288e+10	2.98846e+10	37522602000
A2MG_HUMAN	16	84917280	138213460	132748920	816365660	8.69666e+08	8.60902e+08	1.2527e+08	241203920	229033080	182490960	110409180	844993800	398350240	2.54366e+08	881263540	593425960	407349020	129298260	209292280	702326720	688611640	196496580	339939760			255965740	90397740						695707980	281322320				283925240	669388240	834040840	987521580	787088780	687771860	349646980	4.20021e+08	8.02869e+08	1.00759e+09	383512800
A4_HUMAN	4		145778600	155460910	296938510	308209660	257589420	224772790	412420360	126715050	137697780	56203950				2.59236e+08	174964680			128220400	158241380	235510110	69375130	406679790	214197390	269730890	395909580	1077967220	287170180	546932870	416837740	514708260	258942970	225549500	326658420	374197120	1029919990	760110670	529253230	100737010		115795570		178878590		437219420	365223210		191796770
AACT_HUMAN	17	2.73586e+10	41017464000	2.68042e+10	31151637000	18571626000	34644969000	25913709000	21331557000	44911134000	46835613000	30134853000	32316426000	34988175000	21749697000	18675747000	21247308000	41278905000	25810002000	43398999000	22406715000	25426845000	2.19619e+10	1.28549e+10	2.08014e+10	19033650000	9794412000	1821807000	1.31513e+10	3.71834e+09	1.21091e+10	2363733000	17633916000	12324987000	19790649000	15285501000	19899324000	6776352000	3045591000	21469005000	36188154000	26267058000	17020782000	30157416000	44296137000	34585767000	30836997000	3.12384e+10	33544971000
ABP1_HUMAN	3	132744500				151055030			138350520	174620600	169645700		278199950				248965570	289558500	173839750							8.84357e+07				2.19184e+08	143190180		67159540	34313930	68407290	112930230		167993840	74968040		3.71575e+08	163996210			267284150		2.12204e+08
ACTG_HUMAN	9	819345600	988142400	5.18458e+08	327153600	1.55428e+09	1350878400	1056067200	1063915200	1.47151e+09	2831889600	7.22088e+08	1172376000	759283200	710136000	1425556800	308030400	888609600	1006171200	1977451200	658857600	1047513600	593856000	4.17149e+09	5429520000	5761656000	3018283200	4492656000	5215032000	6031857600	2059934400	3430065600	3015000000	3775046400	4906828800	1665475200	3791001600	5.98451e+09	7210137600	636840000	657230400	1239249600	848808000	1029729600	8.65728e+08	3.11803e+09	1268409600	1.82097e+09	3239611200
ACV1B_HUMAN	2		299366970	183354080	215548060	579539660	223605130	392858480		307166790		213812480	335862170	346745560	182698950	326182710	700989100			198236850	3.68478e+08	194103700	252382830	508202520	253617630	287259070	276554040	717278170	709066750	650557810	543075330	144231500	342807920	748501460	442034390	581666260	1000541290	558517190	919363480	1.99736e+08	108123890	270383470		448904680		366667000	141014160		333046140
ACY1_HUMAN	4															8.98025e+06		145444						1.14058e+07	8.1438e+06	8.54128e+06			9.44351e+06	2.00158e+07	7.53177e+06		8.46552e+06	1.4237e+07	1.38615e+07	9.89474e+06			2.57388e+07							1.11922e+07			1.49917e+07
AFAM_HUMAN	16	11191458100	4436434900	3.89029e+09	6346730800	5725564300	10762491100	4367602100	7740842600	4934853700	7959411500	3391253400	8673861300	10640671900	6638589300	6001081200	7846444000	10220680400	10832933300	9969118800	5195143200	6313181000	6492567200	5404736600	4107807800	3.18463e+09	11586008700	12835769700	5782759900	6.24967e+09	17015319600	12695442400	4579547700	16073882500	4587223300	16457662500	13389589000	4231050700	4873572700	2516792100	3033471400	4.12372e+09	1.74112e+09	4.11103e+09	7653625500	5908231200	3243312400	5032655700	6.74797e+09
AGAL_HUMAN	2							9.646e+06																2.18021e+07	1.41418e+07		1.84753e+07		1.72552e+07	1.60536e+07	2.53132e+07		2.18716e+07	2.13593e+07	2.19298e+07	1.88412e+07			1.91159e+07					8.20392e+06		1.04921e+07			1.13378e+07
AGRIN_HUMAN	6	1793933570	291492630	366790970	174428540			2.42094e+08	9.36651e+08	2142587590	1489158970	1104360270	2502797570	2362206210	1919627710	518698310	980807490	2167185540	1344044910	2309152170	223079870	1927907020		740559820	1058930210	1002737970	1659646300		733526560	1162398510	695988150		883707890	1271017150	1164853690	606383310	1465197890	849935320	1518870340	1.0132e+09	1307614100	1884590630	1457204710	602700540	2.07329e+09	1304152850	1102283520	1432763670
ALBU_HUMAN	134	11581732800000	18038311200000	16579706400000	18753868800000	19224752400000	14253937200000	16563891600000	11775153600000	18702532800000	11924359200000	14832792000000	15513159600000	12129289200000	1.70002e+13	17776000800000	14012161200000	11921709600000	12656725200000	12627000000000	16002756000000	1.69059e+13	16312096800000	4670830800000	3044473200000	3031970400000	3152692800000	4370515200000	5459666400000	3526866000000	1661713200000	2389194000000	1884362400000	2891044800000	1877655600000	1663038000000	3989800800000	3286332000000	3406971600000	12624847200000	10970337600000	12312194400000	11730855600000	13704393600000	13110386400000	1.65832e+13	12063546000000	13034955600000	1.68101e+13
ALDOA_HUMAN	2					8.52733e+06	7.08598e+06							1.33927e+07										1.61937e+07					5.94507e+06	1.95993e+07		1.17422e+07	6.31298e+06	1.22846e+07	4.58733e+06			3.14074e+07	1.19971e+07
ALDOB_HUMAN	6	24808092000	6.3992e+10	182555980000	46743862000	29380976000	31165192000	103887094000	31917474000	18660882000	46278178000	30267346000	6.18297e+10	34934756000	84299978000	80598062000	13893510000	48690252000	41481210000	28570408000	35303196000	56703822000	108567490000	71841270000	38023914000	48807730000	21538338000		14977992000	18679908000	20620862000		13471012000	12391966000	12228584000	12471090000	17733138000	24612396000	4873072000	36916178000	79997082000	49334116000	89761044000	3.32149e+10	15871912000	72671166000	1218872000	45638240000	22042376000
ALS_HUMAN	3	2.07861e+07		1.60674e+07			2.60424e+07				1.26722e+07	1.28472e+07	9.45287e+06						8.03835e+06	1.3531e+07				2.80075e+07			5.95205e+07	9.1798e+08			1.55768e+07		4.87661e+07		3.88077e+07	7.2183e+06	2.16806e+09		1.67751e+07	1.52298e+06	4.54857e+07	4.49902e+06			2.06508e+07			1.61079e+07
AMBP_HUMAN	37	75608340000	614400420000	633695730000	378484680000	227563320000	130916640000	666039690000	140366880000	575623620000	39858570000	642683730000	151987080000	1.10389e+11	188738370000	197963910000	167658300000	138030000000	93362850000	32549400000	731404920000	401641620000	1.82023e+11	756789600000	1240674630000	1245242460000	653658720000	486228330000	758815110000	343444320000	1511813700000	339393300000	979894230000	761415210000	852222900000	1137351150000	518732790000	547815390000	362193930000	521320050000	491357910000	108661710000	410684190000	1.03974e+12	137551710000	270172860000	534834150000	117367230000	268388100000
AMPE_HUMAN	4		6.38534e+07	3.27829e+07		4.61049e+07	2.44557e+07	1.44222e+08		3.36742e+07			3.74837e+07		3.35799e+07	3.3596e+07		3.51865e+07	4.26286e+07		1.24873e+08	3.35424e+07		6.47867e+07	4.19652e+07	6.96899e+07	1.09166e+08		6.18126e+07	3.29285e+07	3.83665e+07	2.75954e+08	3.81932e+07	3.3609e+07	4.6402e+07	3.5803e+07		4.2609e+07	2.37699e+07	2.44432e+07				1.08447e+07		4.32192e+07			3.7171e+07
AMPN_HUMAN	12	2.12535e+08	295319200	9.90601e+07	2.54597e+08	147334000	263258700	537436100	626572800	276127300	160617000	478228700	220986200	150490100	2.05657e+08	153672100	377159500	228101300	239108800	105135500	645428000	2.12931e+08	248743600	571231900	1.00583e+09	894748800	5.05797e+08	2.08491e+08	498316000	977972900	593827800		873373900	606511400	1.03286e+09	584514900	1432277400	459188500	894956000	96333200	94368500			676644900	2.43475e+08	474906100	489624700		468656800
AMY1_HUMAN	3		121620240				167619000	219542540		96625480		45189280									229146560		114082400	1.26238e+08	30536040	109213720	160973240	60718080	126290680	1.31425e+08	119463200	147186120	299376620	157015520	2.50194e+08	115112540	104168040	140187540	113385020			91075940			114615760	113610400
AMY2B_HUMAN	2		3.8039e+07	3.10616e+07				6.76636e+07		3.36688e+07		2.66087e+07	5.35889e+07								1.64629e+08			1.11222e+08	6.96479e+07	6.14958e+07	1.18689e+08	1.20229e+08	1.23402e+08	1.69927e+08	1.52443e+08		3.83959e+08	1.82979e+08	3.97734e+08	1.62755e+08	7.39044e+07	3.59889e+07	1.57071e+08					4.50137e+07		9.25396e+07			4.39154e+07
AMYP_HUMAN	5	464497920	944345880	955120920	8.34356e+08	683373240	462594720	872902680	429215520	1152878040	1046774640	861212640	586646760	336903000	656970000	1106593680	756243840				890990400	615063000	1192955040	1757941920	1342912560	1117134480	266330880	886788720	2056005000	1244517120	1164948720	4.59938e+08	1.55131e+09	509054760	1.60584e+09	1218618960	460713480	1012348680	1377982680	353277840	203979120	452595600	681309000	751258920		496962120	149737920	4.52705e+08	857955240
ANAG_HUMAN	14	2.08614e+08	947200000	398579200	9.91053e+08	1106726400	1147225600	1698944000	1213683200	968499200	728256000	730406400	1205926400	8.55283e+08	562073600	1284236800	7.77126e+08	595763200	425728000	518745600	1954752000	1219596800	904051200	4419456000	2763750400	2312793600	1752652800	1959040000	4005414400	2565414400	1896243200	1443353600	5363609600	1743257600	4509312000	2461030400	1944256000	1694758400	2934694400		2122739200	3110656000	4480588800	1169241600	626688000	1.61833e+09	2308224000	303142400	1209548800
ANGL2_HUMAN	2		1.32505e+07							2.54818e+07											1.06964e+07			3.03522e+07	3.55308e+07	3.20975e+07	1.04988e+07		1.84721e+07		4.59206e+07		2.53889e+07	2.91818e+07	3.76241e+07	4.07955e+07			4.20506e+07
ANGT_HUMAN	7	205596960	276031680	324414960	256184400	338161440	297981440	84771600		1.72446e+08	435738160	305830480	225145760	1.6746e+08	2.66224e+08	356939440		261206080	2.20272e+08	732181280	281319040	289043440	2.28705e+08	139373760	317156320	285018880	305942000		219297520	538949920			3.57599e+08	332847840	353843120			2261970000		523743840	984334560	1529240960	1130196160	363187840	116682720	127739600	761976800	1.31298e+09
ANT3_HUMAN	16	19427287200	5639762400	11979576000	9356800800	4015444800	9370298400	2166866400	2583513600	5359322400	18354592800	13984197600	6080121600	5102685600	13955059200	3526430400	3757668000	6953088000	14765508000	12609585600	2446485600	11447697600	17061422400	1158148800	957554400	1591348800	3787171200	282765600	1763899200	1574568000	994764000		1805851200	730603200	2952144000	1523541600	2975992800	634615200	1595772000	19159524000	8671159200	9781519200	8969702400	11354628000	9782841600	2936594400	12743968800	12869551200	2034854400
ANX11_HUMAN	4	1.7005e+07	3.20741e+07	4.31421e+07	2.76283e+07		2.4122e+07					2.23775e+07		2.07856e+07	4.30394e+07	3.34689e+07	2.24911e+07	2.12786e+07			5.73631e+07		2.44759e+07		3.47702e+07	1.34532e+07				6.03397e+07			3.69462e+07	4.82367e+07	2.63066e+07	2.27864e+07			2.86237e+07					2.47754e+07	1.90029e+07	1.2098e+07			4.1251e+07
ANXA1_HUMAN	12	166708050	2.2762e+08	139933000	70479000	2.10687e+08	192714350	241494100	191513050	193054650	124055750	1.10718e+08	198265750	182802600	138276600	143497950	207892550	196433050	194547050	1.33373e+08	2.64833e+08		103976000	468146200			4.51236e+08	638675450	587880550	147944400	333479650	4.7429e+08	116911500		161056200	2.60942e+08	749500500	4.82158e+08	250700650		172238950	320263300	140492650	5.21766e+07	208972900	159561750	232578650	159405950	292024550
ANXA2_HUMAN	3							3.06749e+07	3.21909e+07								7.33679e+07	6.91383e+06			4.02633e+07		2.21084e+07	1.16744e+07					1.23228e+07	3.12083e+07				2.90605e+07				2.44224e+07								7.95427e+07			1.06874e+08
APOA1_HUMAN	22	40485504000	12745588000	50808504000	18458020000	1.55532e+10	29735696000	9553704000	3116740000	12638328000	85784564000	48417164000	36581736000	5.958e+10	39025528000	17956316000	1458612000	8757376000	40494060000	78912112000	9868540000	1.46277e+10	47225152000	4312844000	3.38607e+09	2295984000	4.21811e+09	6269936000	5335720000	4228648000	1037260000	69948152000	2918588000	4837488000	2434616000	1985984000	10159320000	5474972000	4357112000	34744056000	116174980000	41006924000	37326232000	2.67757e+10	6508016000	3.85342e+09	112804536000	47135128000	2651244000
APOA2_HUMAN	4	5.02985e+08	193391820	659671740	348712200	320336640	8.97722e+08	148779180	351262440	176123880	1501867800	581164920	825044040		464963400	340564680			613920600	1247133600	138006900	396388440	784463760	113009580			1972093140	299268180	69237360	342618120	346339980	1259673660	584398260	551505960	333539100	984562380	623757240	521275680	290127060	367764480	467488800	1.05698e+09	266326200	349064100	138623760	137737800	801723420	1172356920	97020900
APOA4_HUMAN	22	2404723200	1626240000	8683241600	1.8763e+09	2650032000	3391836800	3937190400	3463574400	3098022400	3354700800	7.44695e+09	2990134400	3148041600	3750278400	3059936000	3392611200	4212560000	2.00496e+09	3002560000	3266172800	1997846400	4223296000	4535590400	3745737600	2437811200	3.78537e+09	3345513600	3847641600	3087779200	5520416000		2920614400	4834649600	2678086400	8.42744e+09	1245868800	1323520000	3560796800	11190291200	27317945600	2732928000	17581520000	7235360000	1631696000	4712470400	36644572800	3307568000	3285955200
APOC3_HUMAN	2			4.80321e+07	7.57812e+06	2.07753e+07	1.91695e+07					4.01627e+07	4.26064e+07		2.58379e+07	1.82163e+07						2.18114e+07	2.11725e+07									1.0311e+08					9.30129e+07			4.00422e+07	1.90771e+08	5.50393e+07	7.22421e+07	6.03317e+07			1.52228e+08
APOD_HUMAN	20	11334830000	162415838000	5.09833e+10	32427148000	47769800000	29950726000	160191850000	24094850000	141085412000	22478976000	49069020000	32079866000	15206802000	21431696000	45539390000	2.90161e+10	15335736000	7.94006e+09	16478852000	144456468000	28910856000	20937202000	291058872000	335623600000	264691622000	151500414000	31305274000	322658570000	162511180000	251636684000	16377088000	617991530000	249396888000	635897548000	2.45464e+11	37859666000	37794458000	147193722000	20451600000	14573000000	14437150000	11235042000	3.25699e+10	21467264000	1.34468e+11	12546612000	17295434000	140489648000
APOE_HUMAN	10	298598900	358346150	265487500	187080750	80547400	80135350	195067150	477780350	353488650	292488500	211475450	110097750		96928900	316022250	2.257e+08	147895800	240888450	161282400	134475700	148833800	2.29867e+08	629230500	554632700	573195050	580920150	830870350	7.13362e+08	1425167050	6.82934e+08	557517050	715523150	718092600	820542300	699094750	1513124650	8.48367e+08	1031119950	230091400	256723900	253863000	454993650	294833500	185047300	2.29981e+08	217703100	409393450	358785000
APOH_HUMAN	4	310478800	1403460000	2004574800	736285400	798243300	624392800	1641212000		1546246800	273719900	2014055500	430157100		936227600	618754100	861839700		536275400	543970700	1544224100	688328200	1040549200	2104060000	1454603800	1999704500	651727500	1861652400	1853821500	1717600000	4640006000	1477407200	1740923200	815283700	1957589400	3173876200	1688525100	1278380300	1782642800	1.43006e+09	2971787000	8.01588e+08	1316427400	906226100	1262164800	1332303900	2779189800	615522300	1535172800
ARSA_HUMAN	4		222611940	249486390	1.27073e+08	49946850	215243460	229630050		106174350	174524040	140190840	43251570	62872290	162819540	50881680	175524660	87413490	108024120	96451200	159142950	4.70689e+07	172518210	404138790	183217500	251464680	340223040	211931010	530594820	338566050	293874750		789348420	468472230	476697510	235255860	396072630	120282480	329737950							6.43686e+07			61450920
ATNG_HUMAN	2											2.14732e+07				1.88683e+07								5.12322e+07	4.775e+07	4.52944e+07	2.84328e+07	7.9685e+07	8.81324e+07	4.4823e+07	3.03883e+07		1.62765e+07	5.88902e+07	3.14097e+07	4.30311e+07	1.27731e+08	5.7546e+07	6.57328e+07						2.71987e+07	4.70601e+07			3.91377e+07
ATRN_HUMAN	4		6.7423e+07			8.7312e+07	1.28887e+08	9.09313e+07	3.0523e+07	1.158e+08			1.25176e+08			1.09711e+08	9.49128e+07	9.41056e+07						9.46174e+07	1.12324e+08	1.27888e+08	1.34952e+08	9.54131e+07	1.09614e+08	1.16008e+08	1.42975e+08	8.56358e+07	1.15025e+08	9.72742e+07	1.09315e+08	1.3326e+08	8.20746e+07	9.34071e+07	1.27262e+08			6.49054e+07				8.45618e+07			7.67267e+07
B2MG_HUMAN	10	335269000	4.14237e+09	49680677200	17356056300	1252744900	2444688400	4709237500	296287200	3.72059e+09	913424600	40409675900	1.65169e+09	388797200	2342959300	1.60843e+09	4.37828e+08	391923400	520767500	985135800	4750516100	18749831100	3109931000	3604987100	3591748600	3.98916e+09	3.77195e+09	2129548300	2330996800	7554175200	4334859100	1.71504e+09	2760434600	3809242800	3312304600	3.93716e+09	3450463500	2562112300	7614306700	50462610000	39900647600	1690189600	49700614700	53599528400	4.70589e+08	1774660800	3.35636e+10	1731053500	2096882700
B3GN1_HUMAN	3																							2.01634e+07	8.98724e+06	1.41034e+07	1.94946e+07		1.73811e+07	2.02622e+07			1.89691e+07	1.35826e+07	2.00865e+07	1.64968e+07			3.47288e+07									2.2179e+07	3.69587e+07
BCAM_HUMAN	2																							1.50074e+07	2.63648e+07	2.6578e+07	3.1833e+07		2.11156e+07	2.64153e+07			2.33714e+07	1.9902e+07	2.35189e+07	2.37085e+07			3.3302e+07
BGAL_HUMAN	7		3.87646e+07		7.87516e+07		6.45641e+07	8.95414e+07	7.10752e+07	9.76807e+07	7.72324e+07		6.36963e+07	4.16863e+07	3.4326e+07	1.26002e+08	8.0464e+07	8.02237e+07		6.03998e+07	1.87777e+08			1.37371e+08	4.99361e+07	7.64164e+07	6.60138e+07	1.28964e+08	1.61058e+08	1.05067e+08	9.97169e+07		1.03846e+08	9.54197e+07	1.22308e+08	7.48014e+07	1.62401e+08	2.20672e+07	6.78645e+07	4.21044e+07		6.52866e+07		4.79293e+07	1.66588e+08	1.16689e+08		7.66923e+07	1.18903e+08
BHMT1_HUMAN	2		6.00159e+07	5.18578e+07		3.94353e+07		5.04883e+07		5.09462e+07	3.70533e+07		9.30849e+07			4.78746e+07				1.2732e+07				6.56013e+07	4.90498e+07	3.84794e+07	4.65113e+07		6.09455e+07	1.52261e+08	5.22224e+07		3.68596e+07	4.9055e+07	5.24496e+07	5.09786e+07		6.3344e+07	1.41583e+08						2.79857e+07
BT2A2_HUMAN	2		230793100	96770250	91251650	117889350	104168700	183891150	626209400	180055600		55673900	1.03447e+08	5.41015e+07	176355350	128904000	6274195150	17746850		31748350	267129350	79570750	232250650	798075250	36625300	699568650	200323950	108477800	856701150	483707750	361363750	2.21158e+08	439556900	352778350	306147000	162931950	187402800	152628650	4.92996e+08			1.03932e+09				223271650			102266300
BTD_HUMAN	2	232887520	240929060	253837600	231477660	268435460	317004980	385802380	591136400	2.1882e+08	304466960	1.79762e+08	314976540	3.2634e+08	209343800	258867880	3.93442e+08	367273240	173550940	3.40389e+08	4.01967e+08	284907900	149011840	411591200	4.80966e+08	512077480	452134880		495404080	310448660	281139900		858601600	390882900	647873060	346429920		1045999940	325639980	203318140	191662460	217055640		1.93443e+08	295706360	605998020	210967180	293558600	401229200
C1RL_HUMAN	3	300951320	267784160	2.2192e+08		190543320	437118700	356509670	265419340	111926110	364503060	4.27331e+08	256336790	405872490		160994260	562476540	454974210	496448080	295367510	1.12556e+08		389042730	851995410	4.01479e+08	553166460	389154630	8.72361e+08	9.45383e+08	586352270	7.93774e+08	8.85509e+08	9.76809e+08	945842210	579772550	905849150	1198411700	627154740	914137210	2.23912e+08	122194800	159237430		221808180	637128760	5.08444e+08		312353930	569500130
CAB45_HUMAN	2	1.14666e+07		6.85583e+06							1.27392e+07		2.82141e+07						1.0538e+07	7.65706e+06			1.50108e+07	8.92707e+06	3.94492e+06	3.61347e+06		1.11613e+07	3.62694e+06	8.62195e+06	8.95869e+06		9.31433e+06	5.83291e+06	5.68073e+06	8.04363e+06	1.87553e+07	1.53693e+07	7.99708e+06	4.11333e+06		1.85652e+07						9.42341e+06
CAD11_HUMAN	4	4.83596e+08	755796820	637468240	621851380	5.26186e+08	895648220	557015780	2.67328e+08	705957160	743046300	631916060	1243767740	293666280	786308540	385165340	4.13143e+08	2.36267e+08	638803940	9.33221e+08	333737280	701928400	973371520	1236136200	2868794800	1360045840			1011615860	9.69415e+08	2.01024e+09		2850658160	715733040	2489167200	1.77086e+09	426203820	395879820	1032950960	986309760	612746960	4.12385e+08	1101187180	1264164240		507818700	772489460	291399200	358487440
CAD13_HUMAN	4	438401600	1.22836e+09	1340964800	870620800	564950400	515760000	1259910400		1407694400	647315200	1527456000	301582400	259403200	609940800	538249600	1050358400	278163200			1333180800	7.24741e+08	446084800	1731968000	2612276800	3391438400	1802113600	1443086400	1969800000	884811200	2272659200	1901872000	2730963200	1634248000	2301129600	2506784000	2724411200	1880771200	1087262400	853764800	514270400	780124800	410670400	1837024000	974960000	2090513600	654236800	1602227200	1.40404e+09
CAD15_HUMAN	5		2.12871e+07			1.36912e+07				2.66967e+07											5.81713e+07										1.43787e+07		5.99622e+06	3.0323e+07	1.37132e+07	2.73506e+07
CAD16_HUMAN	2		4.8176e+06				4.02735e+06									6.03213e+06								7.559e+06		4.82925e+06			4.72247e+06	5.14977e+06			6.96796e+06		5.71294e+06				6.90274e+06										7.05149e+06
CADH1_HUMAN	7	1758521500	3052291000	1.55797e+09	1224577500	8.59909e+08	738389000	2691962500	5.33804e+08	3280931500	876261500	1300016000	789027500	381935500	438030000	812975000	329561000	691346500	1016846500	9.51297e+08	3106200000	1088844000	1698986000	3180693000	5393938000	6601357000	2931871500	1.71025e+09	3272096500	1711711500	6.39795e+09	1703837500	5984813500	3102836500	4815772500	7002419500	2209478500	4080220000	1975382000	1331031500	1.71746e+09	921118500	1345121000	1092781000	1639838000	1.70526e+09	1.01048e+09	429241500	1743688000
CADH2_HUMAN	3	69471840																295556300						119211310	54965210	126658040	91825160	87463980	92922020	109965770	116521680	1.02562e+08	76042900	116350990	1.08667e+08	150978840	114600660	80662640	1.21527e+08				1.22007e+08
CADM1_HUMAN	4	1.99874e+07					3.8431e+07	3.19075e+07	2.33726e+07	1.521e+07		3.04184e+07				2.56149e+07					2.67852e+07		1.69213e+07	3.58506e+07	1.98497e+07	2.65641e+07	4.2514e+07	2.48801e+07	3.11433e+07	3.66029e+07	2.65795e+07		3.64522e+07	2.55159e+07	2.63305e+07	2.87301e+07	4.18553e+07	3.72497e+07	4.35847e+07			5.16509e+07		2.19097e+07
CADM4_HUMAN	7		75213270	66132720	6.67554e+07	106411500	46273320	74016810	125796600	70222410	75858930	57852360	169407720								151522020			267711750	180812340	228543750	257468400	197836650	327398580	218923110	194140170	162697140	231527250	240136560	201707550	185448240	2.2663e+08	217047330	3.10766e+08			1.60263e+08				156018690		3.57333e+08	137394000
CATC_HUMAN	3		1.99091e+07	2.14685e+07	3.38741e+07		2.18325e+07	3.73826e+07	2.485e+07			1.82332e+07	2.09049e+07	2.08978e+07			2.64809e+07	1.99265e+07			3.91907e+07			2.41193e+07				3.59761e+07	3.70503e+07		2.26283e+07		3.4913e+07	1.41623e+07	3.09527e+07	3.45816e+07								2.49849e+07		5.47529e+07			2.46244e+07
CATD_HUMAN	4	335044800	1057848200	731124400	1268321800	1366795800	988556000	1896149200	1118448400	1391758800	1402019600	1.06609e+09	637155400	2079359600	1544653200	1071596400	866444000	1441600000	679884000	1407436200	1352326800	1205198800	941396600	2590322000	661344600	862818800	1240984400	780944400	2472004800	806776600	824224200	1658327600	2563133000	2598187200	1546995800	1181295800	1764242800	688650200	867938600	713772200	776110800	1765748000	911229000	1237009400	2536601200	870185800		1103703800	1532823600
CBG_HUMAN	5	681931140	672155220	427051350	656451510	1038714270	1271583060	1.07042e+09	2028685560	698249640	1208692320	344411430	982836690	1.05161e+09	810945960	849237510	1297935540	971307480	771424830	1144238040	887400030	624194010	685065810	1.96112e+09	300860010	172672500	442193400		277786410	2344239810			240739620	696207930	776107860	868273230				676838250	622364820	1899314010	1158955050	624474840	1768196760	898481430	173993160	2106946050	9.63475e+08
CBPE_HUMAN	3																							3.99729e+07	2.27349e+07		3.06336e+07		1.59802e+07	4.50245e+07	1.40979e+07		1.60707e+07	3.23166e+07	1.43531e+07	1.20205e+07			4.5242e+07							1.39988e+07			2.12821e+07
CBPM_HUMAN	2																							9.77253e+06					7.38473e+06	1.92779e+07	4.8275e+06		1.23754e+07		1.06279e+07		1.2512e+07	1.42738e+07	1.74258e+07
CD14_HUMAN	13	1832767200	3738023400	1763760300	2173421700	1709097900	1351361400	2194511400	1153516800	4391278500	1420740600	1899781200	1674736800	1768906800	976214400	1941237900	1209515100	1979606700	1463817900	1213500900	2075528700	2363710800	1120469700	9809886000	7674570300	6504978900	7080686100	1871026500	10150343400	2787563400	4950276000	1459153200	15431988300	4827263700	10295847000	4514575500	2869885500	3822623100	3706969200	1942530000	493976400	1094824800	1571653500	1740546300	2027918100	2918459700	1160021100	1316190000	2339117100
CD177_HUMAN	3		2.31344e+07	3.69371e+07			2.24462e+07	3.79714e+07	1.96588e+07	4.88088e+07		3.60105e+07		5.84721e+07	7.94804e+07	6.20817e+07	4.56338e+07	3.22695e+07		5.90739e+07	6.28517e+07	4.41335e+07	6.32596e+07	4.61098e+07			1.19571e+08	1.04667e+08	4.66106e+07	4.80925e+07	4.41359e+07			6.41697e+07		4.1797e+07	6.93564e+07		4.9164e+07		5.20955e+07						6.55917e+07	3.07368e+07
CD248_HUMAN	7		86262050	1.23784e+08	40056060	106002380	90878950	86267530	101193680	77636530		119690050	110019220								92229770	155358000		299410760	1.69372e+08	192582270	253891140	170512940	260186290	224501900	214292660	274793230	140720920	234624830	162406650	199621330	139652320	181081120	242859900							60285480	120001040	9.61343e+07	64357120
CD27_HUMAN	2	276737250	160108350	97700300		172971800		164027800		1122779450				44560900		71861600	168368650	55530200			297583650			264748850	213159600	225997250		426200950	258365500	120154900	211921200		147333050	278068100	210478550	227753800	410553250	262841800	190068600		328242650				289523300	1.08184e+08			212817750
CD276_HUMAN	2		74312810					160271880		127730490											227982840			166807790	145854570	154681110	260594880	173070520	168015120	171326250	120549310	135626020	1.69689e+08	275718690	164225140	137247830	176067650	144444710	197017730							165449740			109111860
CD320_HUMAN	3	2.32025e+08	8.92466e+07					4.20827e+07		5.2174e+07	9.15602e+07	6.82322e+07			5.67447e+07			6.09111e+07			2.55405e+07			8.04307e+07	3.94393e+07	5.96673e+07	8.41988e+07	2.33532e+08	6.85055e+07	1.91294e+08	1.03043e+08	1.60156e+08	6.91651e+07	6.03723e+07	6.9679e+07	1.13955e+08	1.67591e+08	1.22645e+08	1.45386e+08	6.23835e+07		1.39085e+08				6.45738e+07	7.36963e+07	6.80866e+07	1.09937e+08
CD44_HUMAN	6	799537000	5641847200	1134855100	1837648800	2358126400	1652827800	8959485700	3.60475e+09	5452490300	7.25243e+09	1.87725e+09	1.93588e+09	624871000	1.72168e+09	3026190000	3292792600	820117800	3332194000	3227055900	10892185300	1924846400	1432938200	57215842600	30427561900	39208184200	37307845200	77548996000	5.74156e+10	5.4994e+10	37305678800	16603831200	54227090700	47790580900	2.77013e+10	33055879000	58174271500	50764912700	80739223100	4016031700	9.48748e+08	1171548500			3.71423e+09	8404616500	3.53787e+09	1934595200	8883661700
CD59_HUMAN	11	4424420000	1.72531e+11	102044735000	6.52458e+10	47130720000	34667815000	213707260000	11486085000	181026885000	5584605000	91060580000	34074625000	12503465000	2.74448e+10	39357565000	15274220000	9228245000	4922970000	5505175000	200746650000	4.75177e+10	32092255000	995379580000	495480115000	7.06932e+11	433173195000	1534617175000	813054775000	865045090000	9.59738e+11	532292540000	596734775000	563468815000	638160055000	940790890000	1561944475000	1688907415000	865906990000	19621745000	24101935000	12565995000	15422095000	5.26342e+10	12706265000	142878515000	57659420000	9649055000	178703135000
CDHR2_HUMAN	5		1.70034e+07			1.17792e+08							6.10445e+07		4.05687e+07		1.66621e+08				1.38721e+07			2.43269e+07	9.51513e+07	7.95397e+07	6.23615e+07	2.90503e+09	1.2101e+07	1.66214e+08	6.09775e+08	1.78691e+09	1.69745e+07	2.21569e+07	1.44444e+07	9.74442e+06	3.47775e+09	3.09838e+09	2.46053e+08		3.09511e+07				2.83934e+07	2.34837e+07			5.39492e+07
CDHR5_HUMAN	2																							4.11953e+07	6.08479e+07	4.27849e+07		5.21452e+07	4.40171e+07	5.5169e+07	4.37329e+07		2.86246e+07	4.68479e+07	2.94753e+07	3.37786e+07		2.93925e+07	6.10494e+07
CERU_HUMAN	40	63350890000	49949725000	36366465000	30311905000	42019705000	99391875000	58324515000	77218945000	5.30908e+10	76674635000	41787840000	87222320000	94300325000	56840105000	49596200000	58356115000	107362975000	70450620000	87750830000	55741215000	28609455000	60642770000	16133775000	20746980000	14244885000	21711570000	1523312365000	1.17923e+10	18369475000	22491695000	68364625000	14339290000	13104125000	14915200000	19675345000	3.35868e+10	18950520000	29301890000	35114710000	24159385000	88548335000	34805425000	35612410000	63337065000	47462015000	22482215000	103692240000	54403350000
CETP_HUMAN	2		4.1267e+06							3.62811e+06				3.66184e+06				2.67534e+06						1.01552e+07	1.52995e+07	1.07845e+07			8.78034e+06				2.1153e+06		7.07934e+06					3.07034e+06					5.59297e+06
CFAB_HUMAN	6	166234170	200331360	207301530	278012850	244237980	6.67558e+07		1.24463e+08	142045950	401105910	207230430	162055860	58249860	385155810	412747350	142522320	114824130	210294840	356023770	2.39396e+08	214160310	269547210	178574760	357154260	290261010		260505660	375950730	369606240	164423490		303535380		275664180			283862010	314048700	4.95598e+08	570264660	354962010	189806190	202919400		343353750	617629110	378370500	308242200
CFAD_HUMAN	6	5.9698e+07		1.04931e+08	4.72358e+07		4.01812e+07	9.19339e+07			6.74847e+07	1.0229e+08	7.22097e+07		4.7558e+07		9.07231e+07	8.5872e+07	7.07957e+07		5.01234e+07	3.43077e+07	1.11721e+08			1.35379e+08							2.50712e+08							1.01194e+08	1.13799e+08	4.32819e+07	8.22948e+07	1.09943e+08			9.78555e+07		2.40017e+07
CHL1_HUMAN	4				1.10222e+07								1.12814e+07			8.19951e+06						2.79683e+07		1.63266e+07	1.14282e+07	2.35818e+07		5.66695e+07	1.95962e+07	3.42917e+07	1.12342e+07		1.30247e+07	1.94059e+07	1.43704e+07	1.11408e+07	1.58952e+07	1.95099e+07	3.72345e+07									9.41895e+06
CHM2A_HUMAN	3	4.92051e+07											7.78443e+06											1.58704e+07	4.34943e+07	4.4633e+07			1.95467e+07	3.47093e+07	2.02987e+07		1.75606e+07		2.42238e+07	1.52237e+07		2.63009e+07	4.19544e+07							2.1101e+07
CILP1_HUMAN	2						3.78037e+08																	6.12876e+07	3.46206e+07	4.3625e+07		4.48702e+07	5.28917e+07	3.60731e+07	1.0594e+08		6.35021e+07		6.50178e+07	1.06533e+08	7.5894e+07		3.7525e+07
CLC14_HUMAN	2								1.195e+07															3.09338e+07	2.53917e+07	3.18149e+07			4.46726e+07	2.7648e+07	3.51404e+07		3.59616e+07	3.15159e+07	3.8855e+07	2.95865e+07			3.23649e+07
CLM9_HUMAN	5	384216000	737653000	302960000	4.44836e+08	529571000	556899000	9.50222e+08	385483000	569499000	628901000	252784000	420546000	8.18923e+08	232925000	365988000	499891000	182378000	289037000	189189000	1056881000	357392000	265139000	6582163000	1.59315e+09	1.80925e+09	2368583000	988120000	6.05568e+09	3357060000	1233246000	776769000	2541308000	1581790000	2141958000	9.30461e+08	1158633000	2070005000	3.58992e+09	436576000	7.09289e+08	7.92729e+08		134470000	407883000	803215000	1345372000	9.8931e+07	802900000
CLUS_HUMAN	13	1042300800	1.4432e+09	3035577600	1893110400	1047254400	1207555200	2703715200	1469232000	1181116800	2037888000	2.9723e+09	1381104000	2254694400	1889251200	795110400	1590307200	2.08627e+09	1178784000	2052316800	2378707200	1.89481e+09	1.72886e+09	5034211200	5659142400	6123571200	45848793600	1993795200	4361068800	12035462400	3.42104e+09	2.91001e+09	8.32343e+09	55209168000	6542611200	3516854400	1345651200	6030000000	11798380800	3.57399e+09	5.98853e+09	2439878400	3501302400	2.03147e+09	2745849600	3334809600	5072371200	2.13425e+09	3185625600
CNDP2_HUMAN	4																1.926e+08							2.08046e+06		8.66547e+06	3.10353e+07	2.44389e+07	6.39636e+06	1.25282e+07			1.4412e+07	1.15426e+07	1.95788e+07	5.14062e+06	1.1666e+07		1.18494e+07
CNTFR_HUMAN	2	4.65826e+07	7.74314e+07	3.50325e+07		2.46607e+07	2.03748e+07	2.50154e+07		2.66115e+07		2.01477e+07	2.64334e+07			2.14102e+07	2.2735e+07	2.56345e+07	7.52587e+07		1.36213e+07	7.24419e+06	2.22704e+07	8.82188e+07	2.59308e+07	3.42829e+07	2.11084e+07	4.64593e+07	7.59249e+07	3.86649e+07	7.60449e+07		6.22079e+07	5.86205e+07	5.12196e+07	6.18467e+07	2.75961e+07	4.02469e+07	6.53395e+07					1.28626e+07	5.50207e+07	6.16592e+07			4.0747e+07
CO1A1_HUMAN	4	24312540	64615160	75573030				84848860		85622470		73229730									44133220	1.07122e+08		88617400	88948030	198798510	127095670	2.26422e+08	82688530	148161830	185699570	243015190	70411350	87896220	104748720	158568650	251928290	188653840	175989320					91911930	41465710	17309390
CO3_HUMAN	61	11349639000	5572759500	16175943000	9598837500	4834525500	1.18014e+10	5763555000	12129075000	6115945500	27262777500	18492232500	13740678000	3198636000	22222714500	6141177000	12738222000	4543560000	9616792500	2.65182e+10	5251365000	9555651000	19379020500	14268082500	7823277000	13714596000	19249272000	13181143500	12879216000	14222061000	11974851000	9292090500	7319592000	9032215500	8957371500	10034766000	13849258500	6537888000	26029174500	18272898000	16950087000	11149677000	16843113000	1.04713e+10	2744374500	7079845500	18438745500	14012082000	7590618000
CO4B_HUMAN	29	2.8865e+09	3704012000	5218700000	4399854000	2477560000	7240814000	2992806000	2486852000	3767308000	6375416000	5061794000	8732824000	2638146000	8384466000	2177226000	1286436000	1375400000	2151282000	6222190000	2073542000	3228050000	8911764000	6.33038e+09	11346176000	7.08437e+09	2.29448e+10	81007334000	5389360000	7056032000	5352606000	50117138000	10785436000	4.90535e+09	7663278000	5313920000	2.25002e+10	2.7698e+09	6709882000	9948512000	6631176000	2839120000	7465524000	5526808000	2569652000	3154036000	7006536000	3440938000	2700292000
CO6A1_HUMAN	15	650108700	574694850	364710600	4.64109e+08	725198250	596126850	426595500	1024040700	701848650	650778450	333331050	238156050	1741082100	770762400	1.06353e+09	848636700	4.8664e+08	1358993250	429753900	285398100	300696600	3.53783e+08	1117467300	1157758050	1049977650	771262950	461464800	1.44624e+09	1.81863e+09	554785650	720192750	1360509000	634507050	2201193300	7.17535e+08	598953900	862560450	1794507000		406319700	358450200	1000465500		213607950	641035350	694432050	151130850	544111950
CO6A3_HUMAN	5	105178320	144480960	154744200	4.98764e+08	145342080		143037180		76754340		143519220	148276440	104607360		164202480	164041020	274074840	51248340	34580520	80861040	136960200		568222200	353321280	624674700	325929240	556969140	765362520	4.69956e+08	515221200	1611894960	438986340	375687000	621279360	558445680	294196500	297631620	447424380	370461780	211121820		186547140	284586120	64022400	128255400	200273580		26149500
CO7_HUMAN	2		3.28602e+07	3.43941e+07	1.37942e+07	2.19158e+07	4.01861e+07	4.0442e+07		3.14573e+07		5.41323e+07		1.0538e+07	5.85789e+07	2.29201e+07			2.16746e+06		4.41674e+07	5.39951e+07	7.77022e+07	1.87486e+08	7.70935e+07	8.39293e+07	9.58647e+07	3.52873e+08	1.21768e+08	2.36019e+08	7.58574e+07	2.49439e+08	1.37509e+08	1.11131e+08	1.6271e+08	8.67327e+07	3.56981e+08	5.00739e+08	2.04129e+08	9.15477e+07		7.77992e+07		4.3682e+07		4.01605e+07	1.23731e+08		2.54613e+07
CO9_HUMAN	9	509197000	338061360	1330322760	896964120	807742520		463485880	263413020	140643620	921398400	1370777460	416507000	208080080	4.74023e+08				286178880	4.65298e+08	4.24335e+08	744474120	690887340	625232920	841481680	599925560	1637437620		6.14164e+08	406083860	418265120		5.28261e+08	284067940	817914500	397879300		1864803200	467390820	711936940	1.00873e+09	541231860	976653600	3004866280	2.06244e+08	497900780	2499155620	420896320	254742020
COCA1_HUMAN	4																				2.7346e+07			2.13321e+07	3.21816e+07	2.333e+07		4.40336e+07	2.09041e+07	3.59555e+07	3.90344e+07		2.95058e+07		3.50206e+07	3.78216e+07	4.41747e+07	3.41281e+07	5.16292e+07										5.67343e+07
COCH_HUMAN	2								1.71192e+07															2.64844e+07	1.12624e+08	8.17627e+07		3.82925e+07	2.53103e+07	2.25054e+07	7.43698e+07		7.02578e+07		8.72997e+07	6.95238e+07	3.75327e+07	3.36978e+07	1.97078e+07					3.0052e+07
COFA1_HUMAN	5		2.65653e+07	5.02576e+07			5.14131e+07	7.12123e+07		5.27125e+07		3.82496e+07		2.49765e+07							3.5113e+07			1.22024e+08	1.47601e+08	1.10858e+08	6.09179e+07		1.16854e+08	2.33809e+07	6.00136e+07		7.5782e+07	4.94477e+07	6.76856e+07	7.36542e+07		3.30144e+07	2.52637e+07							7.99595e+07			1.64676e+07
COIA1_HUMAN	2			9.23481e+06								1.02709e+07																					2.49517e+07		3.31684e+07				1.40761e+07	6.59273e+06	1.6236e+07			1.8675e+07			1.2672e+07
COL12_HUMAN	5		2.45513e+07	1.45021e+07	4.66768e+07							3.99529e+07	1.58306e+07		1.43776e+07	1.7603e+07					1.27297e+08	1.12677e+07		1.49865e+07	7.37886e+07	1.06864e+08		3.63632e+07	2.67161e+07	3.6101e+07	2.84919e+08		2.54654e+07	2.70175e+07	2.65018e+07	1.5143e+08	3.98157e+07	3.70937e+07		6.12654e+07	1.82579e+07			2.77708e+07					6.65482e+07
COSA1_HUMAN	2													1.3786e+08										2.68763e+07				1.81181e+08	5.58667e+07	4.80414e+07	2.27468e+07	5.33365e+07	1.84877e+07	4.25764e+07	5.07994e+07	4.14536e+07	1.44956e+08	9.60747e+07	8.09655e+07
CP089_HUMAN	2		4.85868e+07	2.59218e+07	5.28668e+07		1.33086e+07	5.39251e+07			2.00841e+06	1.78199e+06			4.42908e+06		3.66746e+07	1.35269e+07	1.46255e+07	7.58395e+06				2.3028e+08	1.22576e+08			3.64775e+09			7.43847e+08		3.66592e+07	6.00139e+08	1.71643e+08	1.10894e+09				3.58253e+06				2.05986e+06		3.96727e+07		6.3563e+06	3.13738e+07
CPN2_HUMAN	2	2.22654e+07	6.65193e+07		6.15832e+07	7.86721e+07	4.99339e+07	3.42627e+07		4.91238e+07	3.15022e+07	4.28571e+07	6.59204e+07	6.72213e+07	4.50414e+07	7.55096e+07	3.04748e+07	2.38205e+07	4.69516e+07	3.99973e+07			5.73707e+07	7.69902e+07	7.56077e+07		5.44309e+07	6.96885e+07	4.59458e+07	8.17101e+07			7.40874e+07	8.01318e+07	4.53568e+07		1.01775e+08		4.88679e+07	8.10858e+07		4.3188e+07	3.5289e+07		4.1104e+07	9.78819e+07	6.8387e+07	5.10301e+07	7.8928e+07
CPVL_HUMAN	2		1.34783e+07				1.44363e+07	2.21795e+07			1.58282e+07	1.36039e+07	1.12105e+07								4.66349e+07			1.11501e+07	2.13863e+07		2.25768e+07		1.95246e+07	1.7908e+07	1.78996e+07	6.56422e+07	2.9961e+07	2.25479e+07	2.86263e+07	1.8859e+07		3.21846e+07	1.2398e+07					2.00503e+07		3.19144e+07			2.0976e+07
CRIS1_HUMAN	3				1.86894e+07				1.83964e+07	1.13615e+07			2.14984e+07	1.52056e+07	2.95226e+07	5.40769e+07	3.53161e+07	1.18749e+07	2.38435e+07				1.76536e+07				4.83969e+07							6.03651e+07					1.1848e+07			3.38934e+07		2.54641e+07	2.5863e+07	1.18537e+07	2.48431e+07	1.18738e+07	2.14324e+07
CRNN_HUMAN	3							45732000													43729680			145860360				187005770	1.15004e+08			80430640		147434200			293808530	96370920
CSF1_HUMAN	4		67282280	287550680	76319160			44345240		53309600		2.53158e+08			29049440						139916240	61647920	79261400	180952200	248611880	366468720	1.98933e+08	138504320	171345520	73147520	293706000	137555640	210065280	188267840	185359640	413346240	123559280	194220400	137191560	252095800	81539120		103412040	491019600		111596440	43041360		154813920
CSPG4_HUMAN	2							191363620		278586770						93613800								212223830	195343400	208506620	136612350		231732130	379502620	151856600	2.31993e+08	210385840	104554940	218612310	135985220		277822930	316110410							381138800
CTGF_HUMAN	2					3.92131e+07	3.82647e+07		2.87295e+07		5.73276e+07	1.67817e+07		3.21445e+07			2.82579e+07				1.65406e+07			3.48955e+07	2.89095e+07	4.20875e+07		9.38132e+07	2.88767e+07	3.23019e+07	4.62465e+07		2.4929e+07	4.09242e+07	3.14531e+07	3.87008e+07	5.32896e+07	4.31467e+07	3.89136e+07	1.42269e+07	1.62863e+07	1.27154e+07		3.04647e+07		2.49943e+07
CUBN_HUMAN	12	720380440	389558520	1395876040	1103092120	613399800	649007320	1177824440	1636463920	887154840	694346640	1.03108e+09	679161080	854195160	860557880	727573080	976450280	300371760	630877520	582999040	921626160	719036760	865073040	1636473800	971441120	906707360	855044840	2261028120	1887406040	1742911040	1214518760	838179680	2190988800	929658600	1657043960	1170513240	2525663920	950940120	1921877360	1091285520	2.10724e+09	936436280	1439101040	1191310640	409713720	1202761560	1291345640	1309821240	1248091000
CYTC_HUMAN	6	455645200	1198714800	4495115600	851393600	740379200	1573600800	2.53082e+09	641070400	1693819200	1061622400	5712616000	1770873200	4662416000	1484204000	1353011600	828029600	438464400	434098400	602083200	2559821200	1181534000	1256251600	6037800400	5729796800	4827238400	3818834000	2709775600	5857992000	6172084400	1697005200	2128224400	6557307200	5247696000	5577576800	2308198000	3700645200	1846841600	6396260800	14587254400	21552393200	5421486400	10114228400	10333236400	236283200	3886731200	22486127200	637082000	3141089200
CYTM_HUMAN	5		138281520	1.06175e+08	6.52661e+07		355545600	147234080	940379760		647656240	247953200						311833720	399601520		143639520	137469360			227026920	1.9577e+08		1.26298e+08	148929840		161706320		194933440	87286520	2.22769e+08	1.99015e+08	1.32435e+08			312946680	159786840	242348920		122764000	560725040		133419840	2657947760
CYTS_HUMAN	2		5.76732e+07				8.82226e+07		5.17589e+07									1.59649e+07							3.30501e+07		5.35879e+07	4.47233e+07		2.7988e+07	2.08413e+07		2.12609e+07	1.87026e+08	1.82634e+07	1.73835e+07		4.05976e+07	5.58936e+07					3.02652e+07
DAF_HUMAN	4	304059840	860401920	476179200	241772160	380587200	265050240	924302400	465796800	995137920	296479680	936962880	299174400	95175360		195296640	302211840		1.01587e+09		1316925120	196035840	295673280	1000520640	947553600	1060799040	744683520	1096240320	8.7233e+08	4.84189e+08	764111040	645146880	951491520	981146880	1066766400	914686080	1352568000	1273977600	444487680			5.36417e+08		911836800		1287982080		1040585280	1045793280
DCD_HUMAN	2			177479360	9.97551e+07		72602310					236387480		156247250	3.25354e+08	129876610				93408600		21327240		113659210	99522590	75925820		205446070	190540860					4.1851e+08				186433660	71477360	432796200	282863770		311460150	413383640		97247020	3.96574e+08
DDAH2_HUMAN	4		4.92747e+07	2.23237e+07	3.80284e+07			3.70948e+07	4.23797e+07	4.82242e+07		4.61203e+07		2.86222e+07		6.96274e+07		2.00346e+07		3.80604e+07	6.82006e+07	4.245e+07		6.71797e+07	4.31877e+07	9.32053e+07	1.60177e+08		7.58197e+07	8.45333e+07	8.24348e+07		1.06124e+08	4.52998e+07	1.00982e+08	7.94532e+07		3.06489e+07	5.4172e+07	4.24553e+07								8.82876e+07	4.83547e+07
DEF3_HUMAN	2		81839190	92900340	59309520	68411520	44033700	1.28132e+08		68895480	77960850	100794660	62508540	45447840	75084840	77099490		6.67854e+07		106788660	101589420	77817660	86057190	799225530	170016480	113572980	66493440	1.14734e+08	731517750	136826370	176463360	112519590	97069500	74068080	172102170	85902900	149250600	227599950	181852410	85723080	363664860		185555370	157096080	43869420	224506380	416672910	84393300	194771700
DEFB1_HUMAN	2		108507630					72990050	88754360	209058740	3.2941e+07	85444850								207358510	70434890			140401120	113177110	1.34217e+08	85664200	459714800	154882500	161787210	189018710	204012620	2.32711e+08	6.51823e+07	195178700	137497140	513423450	276551130	151141780		42247880	68360160				48833730	28975600		62855010
DERM_HUMAN	2		9.82253e+07	3.61884e+07	3.60505e+07			5.57746e+07				2.27901e+07									4.40816e+07	6.10232e+07		1.18385e+08	1.69962e+08	1.41866e+08	4.98667e+07	9.93701e+07	1.10256e+08	1.47641e+08	7.64579e+07	1.28831e+08	1.17316e+08	8.54449e+07	9.64268e+07	1.29024e+08	4.99467e+07	7.35402e+07	3.42306e+07	1.40031e+07				4.64518e+07
DMKN_HUMAN	3		4.1989e+06	2.40388e+07	5.49677e+06	1.1643e+07		6.3178e+06		5.06781e+06		2.56684e+07				3.22317e+07	2.95183e+06				3.45204e+06							7.15797e+06	3.83779e+06	1.73976e+07	9.52446e+06		2.51092e+07		8.07021e+06	6.31815e+07	6.91732e+07	1.19961e+07	2.95055e+07	7.79225e+06	9.46828e+06			1.23423e+07			2.0379e+07		3.5479e+07
DNAS1_HUMAN	5		579040010	431542630	738753250	403423770	274721380	569963520	219814800	576513200	412647510	3.41479e+08	744348750	387573780	1099698340	414326160	705580770	211827960		2.6578e+08	377283950	693912680	4.67478e+08	1.37617e+09	1210106390	1126692210	670211320	517507180	1102125020	495166410	408936810	239982160	938536160	7.12125e+08	1393591670	533109790	701122040	308518200	544925130			387385300		335741780	422389570	967856580		865311680	829618280
DNS2A_HUMAN	2																				3.91292e+07			2.10496e+07				4.09984e+07	1.96588e+07	3.75405e+07	5.17679e+07		3.86428e+07	2.31216e+07	3.19601e+07	4.03913e+07	4.50768e+07	3.00337e+07	4.08589e+07		2.55969e+07					1.08428e+07
DPEP1_HUMAN	5																							2.50452e+07	4.34612e+07	3.97902e+07	4.07742e+07	2.73888e+07	8.60319e+06	3.06267e+07	3.38631e+07	5.81094e+07	4.7015e+07	3.22883e+07	4.15587e+07	1.88074e+07	2.45747e+07	2.0065e+07	3.75732e+07	2.16843e+07			2.08889e+07			3.34011e+07			3.66753e+07
DPP2_HUMAN	2			2.44359e+07		1.88097e+07		2.40694e+07													1.37492e+07	2.3178e+07		2.83406e+07	1.97778e+07		2.70855e+07		2.81236e+07	1.21238e+07	2.88916e+07		1.57951e+07	3.76103e+07	1.49809e+07	2.08407e+07		1.91522e+07	3.55488e+07						1.13219e+07	3.88445e+07
DPP4_HUMAN	2							4.73273e+07	4.99843e+07	1.14828e+07	3.32989e+07									2.11094e+07	8.07587e+07			2.93177e+07	2.53775e+07	3.708e+07	4.57917e+07		2.82905e+07	5.96536e+07	4.28446e+07		4.62345e+07		5.85248e+07	3.48474e+07		5.1756e+07	7.38743e+07					3.30968e+07		2.14593e+07			3.59766e+07
DSC2_HUMAN	4		302293700	210637300		1.27524e+08	202182800	3.93182e+08	141458400	328674700	131390700	81912450	112167350	233725300		198329250	150739850	2.66787e+08	190250300		457786200	147093500	348675050	119091900	405525550	376832050	150186700	2.27459e+08	200686150	138629750	2.6579e+08		173998050	189264250	221648500	197742800	400861700	182587600	99951800			35980650		87469850		109747550	100771350		170753150
ECM1_HUMAN	5													3.72197e+06						1.18447e+07				5.59373e+06			2.31411e+07		1.08217e+07					6.60066e+06					2.2002e+06
EFNA1_HUMAN	2		1.37713e+07	1.13821e+07	8.14129e+06					1.47159e+07		1.12446e+07			7.39976e+06						1.54724e+07	1.32111e+07		1.068e+07	7.81178e+06	2.33198e+07	1.17383e+07	2.83569e+07	1.00002e+07	1.26059e+07	1.92563e+07	1.59285e+07	1.78728e+07		1.42938e+07	2.0297e+07	3.68117e+07	2.35068e+07	1.3115e+07
EGF_HUMAN	20	309131900	639477300	467747700	579853400		588179200	2.41861e+08	551890150	1155949550	355768350	643680100	3.41611e+08	67830000	452040400	713890800	597276400	367665200	452013800	331276400	301198450	816254250	422767100	874707750	1688654450	1218825300	995072750	1129010400	806099700	1516226600	1508545850	950477850	2147803700	1277232250	2456077750	1.50668e+09	1427548850	1205631700	1775004700	73761800	1128930600	315715400		325577350	326807600	647596950	316506750	510646850	562842700
ENDD1_HUMAN	6	390425450	7.36096e+08	553924250	5.22638e+08	341801100	239436850	729006700	2.01544e+08	739883900		480290150	323238150	1.96574e+08	520156650	346096600	184894650	235379200	82800200		580052250	3.87901e+08	184159800	4.41698e+08	681894650	702129650	295473600	282913700	379860650	473793650	385317000	304022000	532343800	439475800	601739200	540040200	544626800	231481300	325598900	262100050	9.5583e+08	216280200		322198000	163466850	551038100	1.93006e+08	200883850	524668700
ENOA_HUMAN	4	6.14372e+07	4.5668e+07	4.9895e+07	4.02933e+07	4.97902e+07	7.56332e+07	3.62759e+07		3.50618e+07	6.302e+07	1.08788e+08			4.23105e+07	8.96723e+07			6.02114e+07	5.88074e+07		4.12622e+07	3.29027e+07	8.47786e+07	9.63147e+07	1.13868e+08	1.22581e+08	1.62785e+08	5.44468e+07	1.6892e+08	2.98054e+08		8.80217e+07	9.62201e+07	9.37075e+07	1.80833e+08	9.97256e+07	8.51836e+07	1.86612e+08	5.55219e+06			3.15885e+07	2.61672e+07		7.39442e+07	6.53422e+07		1.12723e+08
EPCR_HUMAN	6	221788710	368713620	228923970		1.23331e+08	442310880	274224720	688797120	352549560	289391850	191128410	368738700	79823370	532573800	331789590	798515850	438818490	108596400	298125960	261114150	442680810	333488760	2963691060	2545519680	1985163510	994566210	377548050	3249577980	2084298480	1168264020	808723410	2827262130	9.43955e+08	2177884500	569848950	309600060	710409810	2859790890			681655590		1040907780	107586930	632360850		631251060	626987460
EZRI_HUMAN	3	8.53391e+06						3.3737e+07		3.41879e+07	2.21721e+07	3.22165e+07	1.91041e+07	2.2288e+07		3.68132e+07		1.11328e+07		3.96226e+07				2.38775e+07	4.02525e+07	4.49991e+07	4.81241e+07		2.76215e+07	7.10415e+07	1.70303e+07	1.49916e+08	3.64655e+07	4.51962e+07	4.32555e+07	8.2759e+07		3.79624e+07	3.78615e+07	2.34792e+07			2.83207e+07	2.9183e+07		5.32761e+07	2.83019e+07	3.61248e+07	5.11124e+07
F151A_HUMAN	2	3.264e+06	1.00256e+07			5.99521e+06	5.21449e+06	6.51429e+06	4.92619e+06	9.9585e+06										8.79403e+06	1.26355e+07						1.17245e+07	1.5147e+07		1.62794e+07	4.3622e+07		3.49997e+06	9.19875e+06	1.24556e+07	1.56393e+07			7.25493e+06							1.14814e+07			1.30762e+07
FABP5_HUMAN	2							5.47392e+06	1.03013e+07											1.61861e+06	1.23538e+07			5.92518e+06					6.21821e+06
FAM3C_HUMAN	3		5.05431e+06	1.30604e+07	1.99794e+07	8.8833e+06						8.27363e+06					1.81433e+07							2.12245e+07	2.81426e+07	3.21422e+07			1.8565e+07	1.90747e+07		2.84438e+07	1.27196e+07		1.18253e+07		2.21104e+08		1.83019e+07	1.9181e+07	6.684e+07			1.91233e+07			5.63779e+07		2.23777e+07
FAT4_HUMAN	2									4.68056e+06																	5.49014e+06	4.3755e+06		5.97162e+06			5.84113e+06		4.48626e+06
FBLN2_HUMAN	2		140857500	136693200	37896600	101684100		113139600		91108500		97156500			169869000						147529200	154431900	154927500	358367100	386557500	466748100	263711700	562745400	331165800	439189800	541539600	176393700	482038200	362840100	4.44948e+08	418641300	259156800	322421400	493693200	97740300				43736700		83573700			104342700
FBLN3_HUMAN	7	1359218900	788691600	1282391200	590941900	415388700	997956700	849688200	737861100	817305000	875654500	1260668500	592806200	1448519900	725727700	1885703400	1117704500	1684420800	1964673500	1864732600	657531400	669046800	394232500	1143269100	1038301800	1339937300	1186920500	1712591300	1251810500	1163663100	1895354500	824927000	1750979400	1691260000	1688396600	1503357100	1018165300	1837458200	1439888500	673156500	525052800	1089307400	1.03839e+09	1216697800	1033841900	540997200	1677612500	771748100	759305700
FBLN5_HUMAN	2		626554500	694855100	510216150	219341700	122294650	8.21696e+08		457739750	48596550	717556350	130556000		180098700	185267600				55092600	667042100	373233950	194818000	2897625650	1554600650	1466881750	1.64701e+09	3873734950	2286603250	3910838000	2801613650	1661922000	709295000	1.46613e+09	1.04771e+09	2276716300	4404556850	2869933300	3506095350	145992850	1.7519e+08			527977100		640861050	225005900	49847500	701929000
FBLN7_HUMAN	2		2.52522e+07	2.72069e+07	2.68988e+07					1.38395e+07		4.05442e+07				2.23323e+07				1.23978e+07	2.10568e+07	2.21475e+07	1.00356e+07	7.05372e+07	3.26457e+07	2.7182e+07			4.36668e+07	3.18805e+07	2.65459e+07		1.66997e+07		1.45112e+07	3.50057e+07			2.15838e+07	9.96148e+06	3.10194e+07			3.52252e+07			2.07324e+07
FBN1_HUMAN	19	5.08654e+08	1140225000	445671000	805616400	494730000	5.32625e+08	1362046200		9.44624e+08	439116000	433099200	866212200	5.16851e+08	5.14091e+08	600493200	8.3134e+08		662703600	2.36711e+08	1287526200	747021600	423425400	5266135200	3096871800	3058770000	2887677600	7334782800	5029658400	5252859600	6686955600	2103685800	3261147000	3110230200	2527897800	5578870800	7013311800	6024817800	6.39168e+09	793720800	1206409800	1330016400	508833600	1142295000	1458080400	1225550400	9.87114e+08	1341360000	885463200
FCG3A_HUMAN	3		283668000	118507620			114335760	297999240	242769450	246580950	124363470	111057870	1.20102e+08			191411220	50394960			107421930	286934340	259288260	307534920	309988140	404485620	341471130	195479130	304402560	248147130	697636170	215227320	445957050	579336450	293076630	638012760	185352090	652223880	172982040	909532470		6.16031e+07	34354320			311279430	423774120	268031610	6.09886e+07	344603490
FETUA_HUMAN	13	40203400000	46213504000	76196720000	73671388000	13719276000	31139198000	22483116000	16293654000	39414368000	39809600000	71686636000	31993386000	7961204000	63809562000	14743514000	1.79319e+10	7854162000	47676292000	43012268000	19224600000	55363268000	60553552000	60762266000	5.81671e+10	51403788000	32879436000	1.25318e+10	44344028000	42693290000	60040896000	12423674000	82011714000	29650992000	99443092000	66945642000	18176018000	13796604000	44900002000	133924936000	93946718000	49546842000	115946176000	74965558000	2.41396e+10	8654650000	76151254000	61406308000	7957266000
FIBA_HUMAN	10	844491150	1637153550	1037607750	8.76193e+08	4.2547e+08	5.05137e+08	2255923800	556116750	1476297000	224703450	1003603500	744972300	2131335900	309641400	525830400	398978100	290700000	284480550	282101400	1.58873e+09	1058882400	446346900	822482100	2701696950	1436325750	867471750		8.03051e+08	501924150	1228444650	1383089400	1.76339e+09	1290096000	1.01525e+09	1090476900	653799600	565801650	5.20254e+08	676940850	1414263150	388474650	395772750	1152311850	284541750	1406574900	4925115900	294930450	1378170450
FINC_HUMAN	30		744301440	445557600	373484520	511611480	446084280	726914160	836566200	748350720	1166267880	395817120	658904040	402834960	312341760	5.2287e+08	475441560		490537440	8.88188e+08	483786360	270624600	318579840	1180926000	8.85985e+08	9.81732e+08	2888142120	782249760	1467638280	1399197240	1192328280	1179284400	1146999600	4412053080	1255906080	1180077840	1024125840	929029320	1248532560	400803480	4.57644e+08	359264160		5.1893e+08	532418760	696127320	386090640	450824400	764315280
FLNB_HUMAN	2		2.6489e+07																		4.43463e+06	1.6626e+07		5.75782e+07	2.82526e+07	1.80141e+07	2.28752e+07	1.89442e+07	4.29802e+07	4.66043e+07	3.50886e+07	5.4018e+07	8.52842e+07		7.80928e+07	3.58957e+07	2.08162e+07	5.28105e+07	4.1163e+07		5.37e+07								1.62602e+06
FLNC_HUMAN	2		6.86267e+06	2.47438e+07	1.44523e+07	1.62024e+07		3.46928e+07		2.28255e+07		1.9654e+07	2.3557e+07	1.51745e+07			1.06689e+07		2.97403e+07			2.48469e+07		1.45033e+07		2.58701e+07			1.72605e+07	2.23696e+07	2.31316e+07		1.93815e+07	1.80987e+07		3.32155e+07			1.21226e+07	2.07953e+07		1.77701e+07				3.92803e+07		1.55707e+07	3.19644e+07
FOLR1_HUMAN	2			3.50558e+07	7.7752e+07		6.05315e+07	4.51783e+07					2.55396e+07				5.28308e+07							5.14105e+07	5.26266e+07	6.78204e+07		5.92878e+07	9.58646e+07	1.00192e+08			6.1009e+07	6.65514e+07	6.39093e+07	4.23861e+07	7.71353e+07	6.48435e+07	8.30413e+07	1.6617e+07				7.34911e+07	5.48625e+07
FSTL1_HUMAN	2					3.677e+08		9.99975e+07	2.11288e+08	6.11041e+07		4.32372e+08									5.87601e+07						1.90887e+07			2.61352e+07	8.34708e+07		9.30045e+07	1.57318e+07	5.2054e+07	8.64728e+07		1.64158e+08	3.01776e+07		3.28062e+07	1.95637e+08		1.19846e+08	7.65566e+07				1.09582e+08
GELS_HUMAN	11	726974500	9142924000	12799611300	7055863500	2689341900	1166461100	7707005600	2279164300	12325287800	1196883100	13575186800	1570443000	1186569300	861499100	2466704800	1935618300	363913900	590223900	14110614000	6660192000	5531127700	1400154000	5768270900	12359605300	11360428100	3682026600	1305400600	6496247100	3800190100	16674557900	2039609600	16855680100	5418084000	16656378900	10836316400	1856335600	5510500100	3386265400	3661992600	1851030300	1725558100	1721551300	10125146500	2261616000	5050645600	1871175600	566925100	5238037700
GGT1_HUMAN	5		1.92262e+07	3.18988e+07	9.79005e+06	1.23956e+07	2.44776e+07	3.23674e+07	2.11049e+07	2.65087e+07	1.66954e+07		2.92728e+07		6.14285e+07	4.41974e+07				1.37884e+07	3.90123e+07	4.62455e+07	3.80261e+07	4.19507e+07	6.20661e+07	7.07802e+07	4.21924e+07	3.91411e+07	4.02926e+07	5.49325e+07	3.91916e+07		6.80476e+07	3.05e+07	5.31173e+07	2.08928e+07	5.38626e+07	3.43848e+07	5.99619e+07							3.58069e+07		2.71972e+07	4.21105e+07
GNS_HUMAN	6	251406530	8.53903e+08	815110510	540348180	8.5456e+08	391237290	2153764080	464227620	1007277610	3.51104e+08	784443930	384693520	4.43885e+08	460634420	7.92308e+08	477930150	532512240	337131990	505418130	1949000050	516985470	7.32163e+08	1.0656e+09	876277830	1.05071e+09	7.41927e+08	626135830	1256479850	728265630	900200250	505121000	1.48536e+09	761171050	1397844630	795126790	664071730	681229260	610657430	398610260	898548760		136479410	634420920	296908880	1155780420			1024594070
GOLM1_HUMAN	2							8.40345e+06							6.42755e+06									1.01755e+08	6.58457e+07	6.75222e+07	5.70809e+07	4.36153e+07	6.42691e+07	9.70228e+07	2.65202e+07		3.10181e+07		5.48119e+07	3.63982e+07		8.50771e+07	8.59256e+07
GPC1_HUMAN	2							3.10238e+06																6.03008e+06	4.4748e+06	6.99745e+06			9.17252e+06	2.17797e+07			7.07672e+06						1.48323e+07	9.217e+06
GPC5B_HUMAN	4	1.56147e+07			3.27639e+06			3.25578e+07	3.22378e+07	2.68422e+07										3.2196e+06	4.90604e+07	6.07464e+07		2.268e+07	3.81182e+07	4.38262e+07	7.62772e+07		3.38259e+07	3.02471e+07	1.68494e+07		2.04863e+07		1.90002e+07		2.39042e+07	2.68674e+07	3.06018e+07	2.08991e+07				4.47207e+07	4.07936e+07	3.10199e+07		9.05957e+06	1.85572e+07
GPC5C_HUMAN	2															1.26799e+07	1.30671e+07				1.362e+07			3.8122e+07	9.49525e+07	6.81256e+07			2.98821e+07	8.31142e+07	5.69563e+07	1.71297e+08	4.22882e+07	1.04931e+08	4.34004e+07	3.26301e+07	3.51658e+07	1.25086e+08	7.66189e+07										1.28401e+08
GPR56_HUMAN	2			1.7559e+07																2.1856e+07				1.90966e+07	9.76102e+06	1.01308e+07		9.0941e+06	1.72429e+07	1.33154e+07	1.06749e+07		1.70076e+07	1.83255e+07	1.62097e+07	1.65867e+07			1.10418e+07
GPVI_HUMAN	2	3.17479e+07	4.7065e+07	3.52583e+07	8.39759e+07		6.48802e+07	4.83089e+07	1.52106e+07	3.99309e+07	5.23088e+07	4.07708e+07	1.70809e+08		7.53817e+07	1.21915e+08	4.82245e+07		1.42126e+07			8.21761e+07	3.07757e+07	6.89279e+07	4.10271e+07	5.5848e+07	1.86553e+08	5.2614e+07	7.40642e+07	4.83954e+07	2.81505e+07	5.19135e+07		5.20442e+08	2.21265e+07	5.38116e+07		8.07624e+07	6.14608e+07	3.51956e+07	5.61424e+07	9.22885e+07		4.1288e+07	2.2902e+07		2.6045e+07	5.7795e+07
GPX3_HUMAN	3	4.77394e+07			5.30864e+07		3.92838e+07				5.50406e+07	5.4315e+07	2.10786e+07	2.22576e+07				4.61413e+07	4.38044e+07	3.44301e+07				6.32987e+07	4.12905e+07	5.90984e+07			5.66026e+07	7.10439e+07	3.50916e+07		3.38815e+07	2.9896e+07	4.67279e+07	2.21026e+07			3.29114e+07	3.97615e+07	4.6297e+07	2.47016e+07		2.3811e+07	1.56714e+07			3.49082e+07	2.35312e+07
GRN_HUMAN	5		1132547000	546546000	523627000	681239000	553293000	1345162000	396162000	1050790000	230737000	7.9742e+08	439738000	157742000	260156000	483795000	576381000	1.27153e+08		274560000	1.34443e+09	614588000	291395000	17402112000	5.49293e+09	5787652000	4955626000	12510134000	18296356000	9686014000	6.06995e+09	2216643000	5351918000	2169856000	3.46674e+09	5650749000	1.25542e+10	17361097000	6998693000	1181063000	404456000	1155258000	1760447000	6.57787e+08	1.05091e+09	2338817000	819169000	151411000	2672579000
GSTA3_HUMAN	2	8.25199e+06	1.09024e+07	8.22949e+06	1.89666e+07	1.62275e+07	9.06733e+06			1.82709e+07			1.98807e+07					8.73174e+06			1.90081e+07	1.40149e+07		1.31578e+07	1.41509e+07	2.20168e+07			1.68885e+07	1.65121e+07			1.04626e+07		9.80453e+06				2.28809e+07	3.73422e+06						7.94375e+06
GUC2A_HUMAN	2		47311950	417257050	99621900	144851350		103816300		1.34199e+08		399947800									90133050	135186100		213973200	393244600	244164550	276619700	138792500	151000850	2.64279e+08	469199500	423053750	159921300	132971300	129213000	419021050	198925300	361002600	368590250	621425350	5.10668e+08		152010250	548454550		163434600	465953250		150817100
GUC2B_HUMAN	2			4.28877e+07	8.1426e+06							4.80603e+07																												6.2824e+07	2.73198e+07		8.03295e+07	3.88554e+07			5.88937e+07
HAVR2_HUMAN	2		3.71752e+07	4.45852e+07	1.2396e+08	8.92266e+07	6.75317e+07	6.00151e+07	4.61147e+07	1.16484e+08	1.85365e+07		6.24304e+07				5.97767e+07				1.08055e+08			9.23223e+07	7.94669e+07	9.25377e+07	1.19531e+08	5.21608e+07	1.22087e+08	6.94119e+07	8.04621e+07	3.27494e+07	7.85156e+07	9.13235e+07	8.3326e+07	7.70026e+07	7.844e+07	7.41935e+07	7.13555e+07					8.5909e+07		6.57335e+07			7.16903e+07
HBA_HUMAN	10	791765100	3250543500	724599300	17125742100	31908398400	20840691000	701415000	3.34586e+09	3027856500	789770400	1178017500	21620095500		1.52694e+10	43619118600	3480784200		9.03272e+08	8.4209e+08	629049900	16302813900	13462982400	3.32448e+09	4484543400		1.84516e+09	12073068900	3.824e+09	1.04264e+09	2920208100		2166996300	3.90291e+09	2238118800	7998845100	21765741300	1163073600	1095515400		398907300	1059937800		1484808900		40499898300	1415713800	1444849500	35962511700
HBB_HUMAN	6	2239386300	15397619400	531265500	43925169600	84256956000	55343209500	2819928600	18185634900	13047891300	3.23862e+09	577303200	68635838700	164663100	28037808900	72047142000	11375506800	359221500	2373463800	2591811000	3038966100	34593375600	18782956800	7256911500	1.07145e+09	862875000	14793022800	28634546700	6092694000	4633293600	871530300	1280825100	1462267800	14334398100	1528324200	8.1089e+08	4.5233e+10	1594327500	5568278400	1533262500	1473365700	5900896800	4000713300	7010421300	312121800	139074741000	1868535900	5475725100	107509233600
HBD_HUMAN	3	2.26563e+08	153381600	188953560	419738760	949731480	7.99314e+08	282881160	202652280	83468880		324327240	840404160		109777680	771081120	113905440		97222680		345072960	188613360	169808400	334785960		388320480	383842800	1704787560	332770680	3.96012e+08		623473200	510892920	381215160		1413780480	332346240	972929880	2.49619e+08			97637400		206750880		669442320		71889120	650135160
HBG2_HUMAN	2					1.66905e+07				1.03606e+07	1.23046e+07			2.29445e+07		4.98436e+07	1.09802e+07	2.01716e+07	1.01867e+07				1.2191e+07						4.36828e+07	1.69722e+07	6.26542e+06		1.2374e+07		8.91964e+06														2.88285e+07
HEG1_HUMAN	2							4.19215e+07																4.44704e+07	3.98375e+07	4.68165e+07	3.8062e+07	7.19561e+07	3.15104e+07	4.17824e+07	5.31455e+07	5.36233e+07	4.06059e+07		5.36972e+07	3.17987e+07	4.62207e+07	5.63444e+07	6.20105e+07
HEMO_HUMAN	15	5844856700	10266237100	25845455300	10821504700	3075828700	8693198200	8958185700	1783347600	9371054500	16359414500	22417503900	8180182400	2330428000	21012887400	2813765200	1203957000	1.98393e+09	6327243600	16625279200	8.06556e+09	8937352200	18036840200	7774842900	6585140400	8367683900	6346103400	2744905000	7293771800	8429161000	4189434100		5646463300	7098156200	7.62382e+09	4610051500	4618531100	5491125800	7.86169e+09	25354296400	27204603600	18078580300	15286014100	1.51327e+10	2170119700	2145923600	25367454400	17988521100	1956448400
HEXA_HUMAN	2	1.66e+06				2.38628e+07		1.72583e+07			1.81805e+07								1.4395e+07	1.02083e+07	3.51002e+07			2.57166e+07	1.38822e+07	1.59943e+07	2.65963e+07		2.2741e+07	2.13987e+07	1.56951e+07		1.67889e+07	1.25868e+07	2.00983e+07	8.90094e+06		3.89562e+07	2.83891e+07					1.6463e+07
HGFA_HUMAN	3	1.29658e+07	8.45912e+06								7.89368e+06		4.07396e+06	1.01635e+07				1.38885e+07					8.72892e+06	7.11666e+06	7.52187e+06	9.62639e+06			8.54183e+06							3.39436e+06								8.99082e+06	5.11797e+06
HMCN1_HUMAN	3		38677260	164290380	85375080	96133560	109255980	53015460		59697420		192866040	119956500	89644800	75157560	79948920		110743620			51304260	84549840	69961860	342870660	183206040	1.05407e+08	208642200	86105100	314183220	248807100	365842140	249786900	294018660	283068360	299864340	309052380	649768860	129398460	233019900					62505720		100056900			101943360
HMCN2_HUMAN	2																							2.42752e+07	5.13281e+07	6.04734e+07		8.13484e+07		4.7037e+07	4.52864e+07		4.07965e+07	5.51225e+07	2.69058e+07		8.25287e+07	8.3797e+07	6.33332e+07
HPT_HUMAN	17	2969472000	21559311400	1186242200	5787168200	14555094400	39855338600	7596063200	16528514200	24933616400	7376195200	1168811600	42121233000	3553125400	3557556200	11804361800	12059885200	3154311600	2840937000	6596332600	7040415800	4773643600	3942617800	2013965800	1556172200	2541189200	1436122600	1467096400	2405255600		4518914400	19983409600	4723400000	2061116200	758377400	2777108400	4827022200	593351000	7212799000	7947057800	6289395200	5658507800	4286255600	4531872400	492863800	1925809600	5445077000	6390133200	994923600
HRG_HUMAN	5		168959900	4.73849e+08			212738200	137307600		124358150	68260350	4.36831e+08			152512400	116588050					103984750		185723450	175622750	144961600	1.26164e+08		160278200	167872000	161628400	159108600	2233301750	208264050	302515750	115323850	212594150	423524200	1.00982e+09	126271650	345649050	352154950		524283950	193502150			522615550		117039550
HV107_HUMAN	2	1.04779e+09	723059840	1320010720	2448461920	1591387520	1430572000	922115040	930352480	1387491360	848495360	1574590560	1098448960	581725280	749929120	1509188800	303370080	671956480	971822720	638957920	730809280	2269522080	874700960	704086400	728554720	561385440	1192876960		600132640	815789600	464654080	1068329600	661171680		689622080	363774720		846572640	497525760	1648220000	2706955520	1634243680	1528806400	1327525920	523809440	636244640	2168994080	1423222720	1557295840
HV303_HUMAN	3	319968220	355419680	591084560	597259300	437232180	4.26386e+08	680369580	537886800	406897040	180858920	377309900	451085140	5.05042e+08	216740480	4.56149e+08	1.2023e+08	4.1229e+08	308568700	119795940	4.78294e+08	311104420	651459380	379258440	306399500	241787260			315637300		133405800	573472900	2.01803e+08	135952740	239180480	137725500		306433160	568106000	1048561360	621116760	409440240	646866660	516097560	255430780	1006677100	1021278060	5.30455e+08	717302080
HV305_HUMAN	2		1.28736e+07			2.22128e+07			6.75654e+06	1.89875e+07	9.41277e+06		1.23131e+07			1.83159e+07																								1.42327e+07			1.64123e+07	1.88207e+07	3.00739e+07	1.27839e+07
HV306_HUMAN	2			1.23964e+07	1.22354e+07		4.90402e+06		3.57424e+06	7.85148e+06		1.72291e+07				6.74971e+06		1.10387e+07				1.6163e+07				7.65176e+06														2.13638e+07		9.2675e+06		2.60736e+07	1.99375e+07	1.65262e+07		2.3083e+07	1.61716e+07
HV318_HUMAN	2	2.08437e+09	2628430000	2214310000	2280722500	489177500	1814522500	2509657500	2009927500	2839672500	1.06402e+09	2020042500	1689992500	2211475000	2.11902e+09	813382500	1942990000	1634395000	1632190000	2055112500	2358597500	1439742500	667292500	2121770000	2283610000	1423835000	1154982500	1.04723e+09	2561440000	671457500	1694000000	1852130000	2.07394e+09	5.2129e+08	1799175000	1210492500	1367117500	2204895000	1680805000	863345000	6232712500	3413270000	791647500	2759785000	1544567500	4032665000	4118502500	2833407500	4295305000
HV320_HUMAN	4	326175940	472764720	370279810	661382870	709382190	413936510	853039010	444786630	519090610	319906340	519159760	355154400	570874740	271293890	666712030	331873900	5.1212e+08	293541750	188899360	944851770	742062480	241600880	665047820	550918050	461221280			619367330	325470610	210492600		343090030	2.65591e+08	355596960	687171210		184529080	4.70308e+08	871801710	234358570	514591250	5.29823e+08	645538300	5.04694e+08	1407612790	337262990	4.83787e+08	1318644400
HYAL1_HUMAN	2			1.17566e+07													4.65301e+07							3.09076e+07	1.07383e+07				3.21458e+07	1.88704e+07	1.36461e+07		3.51106e+07		2.72172e+07	2.06278e+07			1.23246e+07	3.42931e+07				7.74013e+06	2.16195e+07				8.33812e+06
IBP2_HUMAN	5			8.93033e+06			1.21923e+07	1.58057e+07	3.03383e+07			7.54489e+06	6.24375e+07	2.06606e+07			6.45061e+07	1.60148e+07			3.81803e+07			4.18658e+07	1.87916e+07	1.71004e+07	5.26908e+07		1.49552e+07	2.27215e+07	1.34315e+07		2.05256e+07	6.30507e+07	3.80068e+07	1.25656e+07	1.54165e+07		2.34688e+07					6.99276e+07		2.36148e+07	8.41994e+06	1.10515e+07	1.2172e+07
IBP3_HUMAN	2		1.58078e+07	2.24418e+07						1.30701e+07											5.65831e+06			2.39937e+07	1.95345e+07	3.51204e+07	5.79292e+07	1.85079e+07	4.18605e+07	2.74936e+07	6.8693e+07	4.26551e+07	1.84343e+07	2.29354e+07	2.22401e+07	6.3509e+07	2.76394e+07	5.11748e+07	4.36777e+07		3.24209e+07		4.05501e+07	3.40141e+07		1.98075e+07	7.90869e+07
IBP6_HUMAN	2			4.54982e+06				1.59921e+07				5.68002e+06																								4.97484e+06			1.02066e+07	7.74057e+06	1.54602e+07		1.43432e+07	9.08689e+06		1.21309e+07	1.77884e+07
IBP7_HUMAN	4	563179600	1100644300	446154200	660148200	573934100	651640500	1301171200	2016078300	9.27819e+08	733319900	496857900	725442400	141356600	438317800	476568200	542643300	212514400	1305116800	589538400	974330300	410534200	370393200	6996014600	3514447300	4814823900	4221613900	10754404100	6122598500	11941207700	8005636100	5409171000	11128414100	7.39494e+09	7799629200	6.37329e+09	13482019300	13661187900	12939636300	2.29598e+08	1110083600	181470200	845701000	281055500	167537300	2675253800	1268387100	1.60753e+09	3642693000
IC1_HUMAN	9	2315196000	2469309600	1983456000	3.72029e+09	3057973500	2448706800	3008707200	926136600	2299191000	3633367800	2333296200	2494626600	841426500	2987929800	3089721600	2.0801e+09	795623100	2921756400	3309077400	2956239900	3.39422e+09	3663020700	6660699000	3458767800	3120072900	3545049300	2376567900	4049905200	5446065000	2850752400	4452882000	5701359300	5101404600	4942053000	2849850300	2045439000	7063763100	6037638900	4684168800	6.45845e+09	2808237300	4406583900	4778249100	1530892800	3104009700	6392426100	2318833500	2773462800
ICOSL_HUMAN	3		2.27487e+07			7.9774e+07		7.41068e+07	4.89383e+07	2.23712e+07						1.2642e+08	2.17843e+07				1.60701e+07			1.89164e+08	1.07877e+08	1.37186e+08	1.54318e+08	8.96671e+07	1.94891e+08	9.20809e+07	6.246e+07	1.66027e+08	1.20836e+08	1.12264e+08	1.32629e+08	6.28368e+07	8.59405e+07	1.25329e+08	8.55937e+07		7.474e+07					7.00484e+07			8.56011e+07
IDHC_HUMAN	3			1.72152e+07							6.75908e+06						1.21415e+07		1.15308e+07		1.11595e+07		2.19682e+07	1.30817e+07	1.13244e+07	1.14725e+07	1.52336e+07	2.60536e+07	7.14804e+06	1.34369e+07	2.46873e+07	2.56894e+07	3.05683e+07	2.13506e+07	1.40797e+07	3.44669e+07	1.66472e+07	2.75043e+07	3.39314e+07	3.85916e+06	1.10333e+07		1.38007e+07				1.44285e+07
IGHA1_HUMAN	4	7775564000	73777656000	50975121000	177115796000	98838652000	168503400000	33912162000	16448979000	77309936000	33323196000	50397525000	169880307000	48905023000	21984274000	78490142000	12523676000	51533009000	8189053000	29538123000	31116279000	123420971000	20413698000	52067399000	37870438000	37387213000	32860058000	4812921000	46852738000	51724025000	35406559000	24035801000	49236269000	34461333000	51891922000	39826836000	5064956000	44443435000	53681181000	17018616000	65657202000	73285714000	16064294000	38248301000	18777934000	89654345000	50512741000	67073525000	8.19853e+10
IGHA2_HUMAN	2		483455900		401837880	261105940	1032325200	262398640	254656340	194152420	183557840	166635980	962786280	344542080	853112500	251476020	158118060	582412780		202973360	369578760	451149520	563086220	133092500		237979120			190024120	172012500			114791760		112134080	208427720		254395020	212366980	210621140	313383840	305232880		157737200	229541820	808487940	268603600	192503880	779347980
IGHG1_HUMAN	7	139460178000	99619910000	266336434000	202018076000	148464498000	144263444000	77409254000	2.91524e+10	121485208000	152492392000	310091080000	137860372000	6.21327e+10	156895466000	164441394000	18193344000	83160090000	152602060000	112976318000	62300082000	2.00835e+11	179165766000	89884470000	51376572000	4.93823e+10	40304914000	3.36585e+10	86691592000	98313514000	6.53804e+10	2.73314e+10	70567510000	48039394000	81755570000	5.21375e+10	51200526000	46372248000	1.16336e+11	266713538000	2.38215e+11	278847244000	195163826000	347430148000	77662260000	76736816000	215751588000	2.5472e+11	56630054000
IGHG2_HUMAN	8	31962467000	88622966000	46297642000	108476180000	93966505000	8506875000	99894270000	24331233000	103203837000	25790751000	38856962000		22383813000	28416627000	94819112000	27636961000	23778068000	32140457000	18632761000	86095508000	90141814000	32293668000	48170376000	32992366000	22425344000	15687201000	6831675000	50239248000	6442191000	28627423000	16507700000	23885211000	14733733000	27182563000	33634526000	13706975000	33978989000	8699523000	66600019000	52721685000	61733563000	47087080000	66381545000	31698623000	159679017000	33071240000	70060703000	131730748000
IGHG3_HUMAN	4	1057020200	1621319000	3732138600	4580563200	848656400	175704400	2186923200		2037753800	2884385000	3359367600	2.10011e+08	194809600	2161461800	7.51325e+08		158368200	2142405400	2442366800	1338279000	4755059800	1878055800	631142600	415580800	424840600	1.37777e+09	1145872800	841787800	589040400	2614350200	1247596400	9.05252e+08	757571200	1312500400	1915192600	1185766800	636974200	602094400	1988209600	9329571800	4848267800	1021567000	5014297600	417044800	562834800	6890413600	3474572200	556844600
IGHG4_HUMAN	2	6067135100	1304209400	3650215400	5285775300	4365156900	1926031900	3414355100	1706918200	1548986400	3089599500	4347941000	2056867800	3452566000	3379157600	5306967900	773702800	4484161500	6292201500	1993191200	3755733800	4737484700	3071247400	2228310500	2273857300	1015219400	4447407900		3168763000		769083900	2713616100	2689533600	1158627600	2598538800	686758800	3299203700	2058374500	1255501000	8668959000	1976222300	989235000	6959225000	2726188400	5120013600	1.04217e+09	1938678300	1170977600	1232579400
IGHM_HUMAN	8	2766464800	5317826800	15682999200	6003680100	7.87676e+09	1869703000	11823322500	1747693200	4908251700	1674275900	14260176700	1704011100	951083100	865799000	7.09846e+09	2926121000	1199467500	2514431700	1365023000	10458129000	6058444700	957187000	9162192600	6430339300	6201732900	1336038000	2307342400	7.13314e+09	3058088000	7.40376e+09	2549486500	4919027300	2618607200	6009443000	8.46734e+09	2708699400	6302498400	7762626300	3243046400	3373717600	3351313900	1999248900	5181665500	1441509300	7276974100	2790198400	3.94274e+09	6813657400
IGJ_HUMAN	2		1.67707e+08		8.99535e+07	1.18382e+08	1.24771e+08	8.11656e+07		1.39058e+08		1.20294e+08	1.48112e+08	1.31276e+07		1.44758e+08					6.71967e+07	3.99287e+07		1.88486e+08	1.10841e+08	9.47086e+07	2.21092e+08		1.54549e+08	1.72144e+08	8.4039e+07	1.61251e+08	7.16374e+07	5.86307e+07	1.08966e+08	6.60001e+07	6.03895e+07	2.38531e+08								4.78164e+07		3.09884e+07
IGKC_HUMAN	12	172411620000	515928580000	471226060000	599897530000	396727640000	210394890000	577323740000	118631610000	574971280000	183532340000	489961930000	233957060000	218986860000	241872770000	376902240000	126761180000	229702980000	165481400000	149109550000	528260210000	604411710000	216047730000	458249960000	437936150000	464275610000	233081390000	189523310000	397970340000	178350570000	511683170000	164065300000	388326410000	318677410000	360553510000	511527110000	173067650000	275951650000	172758420000	439447620000	316356740000	292985310000	3.34749e+11	407570920000	1.94468e+11	467495070000	264790470000	329419540000	535288690000
IGSF8_HUMAN	2																							3.85034e+07	3.66062e+07	6.40836e+07		3.25506e+07		2.89056e+07	5.92997e+07			5.53348e+07	2.08457e+07	4.12886e+07	4.0834e+07
INVO_HUMAN	2			1.13446e+08	8.40395e+07		8.51648e+07			2.17379e+07	3.44517e+07	7.02507e+07	7.0471e+07		1.17302e+08					6.4178e+07		3.44905e+07	2.74486e+07	8.67091e+06	8.22262e+07		4.20704e+07	2.53103e+07	1.38236e+07	1.19339e+08				1.15635e+08	7.0202e+07		4.4348e+08	1.8057e+07		1.09417e+08	1.16674e+08		1.59349e+08	7.55297e+07	5.12893e+07		4.42668e+07	4.07193e+07
IPSP_HUMAN	9	386608950	435427200	127576800	565057350	337258350	206715600	618356700	451830600	379208700	3.73253e+08	156955500	183198600	525821400	651690000	587919150	520024050	289294200	659148750	381396600	543839400	345319650	573528150	547390350	1393780050	1179079200	2587712400	339048450	467122500	1991416050	1926311400	911529450	2944433700	3405741300	2432038050	1939263300	379776150	686175750	2261118600	281104200		3.91535e+08	503070750	463706100	509909400	357786000	1356059250	269936550	380290950
ISK1_HUMAN	2	151992360	304437330	994024620	189905850	109277820	760169070	175709970	158379660	259463970	201534120	811356300	9.17094e+08		1.03108e+09	90420480				317639160	177093180	82912230	564172020	955134000	615448080	620947080	289843830	3.81648e+09	728706330	777787020	656580600	566100900	589298220	2.25053e+08	570208230	705259440	3.64402e+09	2477654820	852053130	424260540	853656300		409294800	754657380	289877670	177330060	614390580	39833910	181801170
ISK5_HUMAN	3		2.13473e+07	7.02636e+07	1.50676e+07			3.39145e+07		2.61536e+07		5.73875e+07									3.23529e+07	5.35268e+07	3.46073e+07	3.79904e+07	3.58983e+07			5.69349e+07	3.41594e+07	1.88268e+07	3.07419e+07		4.07025e+07			4.11919e+07	4.76235e+07	3.61357e+07	2.61272e+07	1.26144e+07	4.12631e+07		3.10351e+07	5.011e+07			4.32551e+07
ISLR_HUMAN	4		5.80081e+07		7.36931e+07	6.62212e+07	4.89022e+07	3.7663e+07	7.52739e+07	6.81274e+07	3.66856e+07	3.34783e+07		8.37864e+07	6.31807e+07	1.99191e+08	1.91077e+07	6.52038e+07	3.5381e+07		5.80579e+07	5.87313e+07	1.03461e+08	4.16908e+07	6.87429e+07	5.4996e+07	7.95542e+07		8.14552e+07	8.32814e+07	4.93069e+07	1.10019e+08	8.92264e+07	9.40574e+07	8.23393e+07	4.7597e+07		8.11871e+07	6.49294e+07	1.79386e+07					7.22895e+07	6.03173e+07		1.88489e+07	5.55872e+07
ITIH1_HUMAN	4			3.50624e+07	2.97822e+07		3.79407e+07		4.17607e+07	1.69572e+07	4.54548e+07	4.64067e+07	2.7239e+07		2.3461e+07			6.05308e+07		2.67041e+07			4.33758e+07	6.90005e+07	3.75945e+07	6.4088e+07			3.79436e+07	8.97045e+07	5.52864e+07		4.1039e+07	3.33954e+07	4.82082e+07	5.04632e+07		3.65542e+07	3.8303e+07	5.40829e+07	6.68192e+07	3.29953e+07	5.18694e+07	2.88176e+07	3.60418e+07		7.30611e+07
ITIH2_HUMAN	6	636175400	43375700	2.5346e+08	227934600	48622000	228488900	89985200		190555000	415734200	317255100	2.43069e+08	165370000	2.36981e+08	75649300		208952700	616496600	311792600	214557800	220452700	300186800					254628400	534904100		109293700				91740100	1.27514e+08		468889500		605270300	592036100	199361700	505885000	202080300	123848100		609950800	184292100	633739700
ITIH4_HUMAN	21	6043016000	18378028000	12235892000	7864582000	6.55301e+09	6449762000	21334282000	7056990000	19147860000	4488838000	9913652000	7572414000	4634804000	6939108000	8595828000	2613700000	5547888000	5813034000	4922842000	24014888000	7.2131e+09	8001934000	35317754000	25999412000	27411400000	23455804000	22429440000	27705220000	36408546000	39039120000	17236614000	3.27687e+10	32617914000	35189960000	43756406000	35760136000	22656118000	39700274000	8859322000	9949170000	6467344000	8940270000	8910062000	3873350000	15817546000	10319454000	6202906000	17034126000
ITLN1_HUMAN	2																													3.82784e+06									3.90735e+06
K1C10_HUMAN	20	5168624200	8671352800	3884523300	5147273200	3.91124e+09	5657626800	7704217200	5704599000	9340092000	5454662900	10136678400	3305393600	8146312300	4223098400	15210064200	4910924100	5006097800	5611236900	4173602900	2.68681e+10	4452977500	3764698900	10319132400	1.60099e+10	12326902800	8.45163e+09	14002632800	6802234500	9779728500	7766652700	22023297700	3452327300	26598105300	5669402200	15185607600	11936761800	25077073000	9917733600	3.60204e+09	4727629000	4998851400	3945406000	6970389800	8364092500	5679689500	6.61816e+09	4142029300	5007327100
K1C13_HUMAN	2															6.26357e+06								8.11882e+06				1.36042e+07	8.15209e+06	6.7431e+06			9.59728e+06				5.97125e+06
K1C14_HUMAN	4		2.83117e+07		2.23433e+07			3.32773e+07		2.79827e+07		2.91834e+07		2.1825e+07	4.50563e+06	5.33295e+07		1.26025e+07	7.59163e+07	1.61042e+07	1.38176e+08	2.33186e+07		2.45634e+07	1.13617e+08	5.40371e+07	4.05106e+07	5.09943e+07		5.8454e+07		6.04239e+07	2.26603e+07	6.24284e+07	2.87579e+07	8.35595e+07		7.93226e+07	2.83291e+07						4.45948e+07	8.83818e+07		2.80369e+07	9.05251e+07
K1C9_HUMAN	25	3358640200	7162299900	3.97938e+09	6217147700	4274668600	4271011800	7667395400	5788322600	5603719500	7195080500	6.59759e+09	4013272700	8163153000	6.89464e+09	21610186100	5702910200	7.34991e+09	11648671100	6964898000	27015589500	4484477500	5578774900	9489526600	13357963900	7.35853e+09	10249422700	1.34546e+10	6079887100	12540669100	8.27834e+09	10064427800	4470568600	4913629100	5532150700	7142383400	6025949300	45468259400	10725851500	4642568800	2398403700	5033911700	8619795900	6884970800	6888497000	5297331900	7.64075e+09	5448370800	5893194400
K22E_HUMAN	13	319332000	2935753600	849596800	837803200	1146371200	853216000	1670656000	737318400	2057151200	492627200	1339946400	843928800	1170468000	581484800	3277757600	916666400	709425600	445941600	920576800	3781720800	891342400	968791200	967366400	1021685600	1265846400	2258245600	1845532000	819676000	1657645600	592124000	3620021600	500697600	3702431200	473969600	2475657600	1656876000	3725529600	1510204800	412474400	1177061600	1022788000	968978400	1225629600	969446400	484827200	960003200	634067200	767343200
K2C1_HUMAN	28	6280023000	19025743000	5560568000	9368282000	6322187000	6704838000	13761847000	8797417000	14514830000	11668125000	20213320000	5086223000	13321919000	10523347000	39588313000	5623560000	11373358000	5469255000	10077450000	51195351000	6.47992e+09	9928860000	23917783000	36923726000	23566120000	50863246000	31190692000	12243816000	34921952000	5819521000	44258103000	9253220000	48185705000	12904343000	32367474000	25338151000	137971784000	2.61287e+10	6194171000	14113129000	2877693000	13846429000	15262098000	1.63039e+10	6410706000	25016841000	8338693000	6.66242e+09
K2C4_HUMAN	4	2.11762e+07		9.24748e+07	5.80216e+07		1.84695e+07	1.16824e+08				1.40833e+08			7.56161e+07			2.72179e+07	3.05862e+07	4.30614e+07	2.62067e+07	1.34277e+08	4.39633e+07	7.23789e+07				1.69725e+08	7.20669e+07								5.85414e+07			2.35599e+08	7.0498e+08		1.05013e+08	1.29483e+08			3.39574e+08	1.37422e+07
K2C5_HUMAN	3		2.04605e+07					7.03092e+07		4.18628e+07											4.98201e+07			4.82159e+07	3.25045e+07	2.53896e+07	2.39367e+07	9.67158e+07	3.73376e+07	3.77134e+07	3.60906e+07	6.65896e+07	8.92567e+07		5.21508e+07	4.90024e+07	3.16021e+07	3.08705e+07	3.73065e+07
KAIN_HUMAN	4	1.03744e+08	5.74355e+07	7.50101e+07	3.36432e+08	1.07268e+08	4.23153e+07	3.45366e+07			5.30883e+07	5.38482e+07	2.486e+07		1.48035e+08	4.24108e+08		1.16763e+08	9.26698e+07	1.38227e+08		1.71416e+08	6.93603e+07	9.90803e+07	6.17035e+07	5.24136e+07	1.07931e+08			1.22969e+08	1.37835e+08		1.88638e+08	8.88312e+07	1.69655e+08	5.11954e+07	4.56061e+07	8.25144e+07	1.22506e+08	4.52799e+07	2.35677e+08	6.16984e+07	4.93971e+07	6.17461e+07		5.01765e+07	1.67972e+08	7.92108e+07
KCRB_HUMAN	3																							2.3981e+07		2.48582e+07	2.45535e+08	1.24531e+08	4.96349e+07	6.83797e+07	2.81914e+08	8.92436e+07	1.87628e+07	9.99396e+07	2.41538e+07		4.59192e+08	1.47518e+08	8.09693e+07	1.66321e+07	1.9647e+07		4.7587e+07				1.90986e+07
KLK1_HUMAN	3	1251475940	183811200	1266597400	812449240	794796640	1539456160	4.85054e+08	442407780	1100083880	303512640	964130840			785092380	526178240	696371720	1538522160	1681601620	117011520	380567640	276697500		2905141620	2393262920	2983270720	1551551460	1.03282e+09	2862551220	1794737040	1413366160	1024672720	2543450120	1746056960	2888628500	1457889940	1581439460	2241338480	1893769060		684472560	741624020		1246525740	855721460	567909360	162889600	649727760	869404560
KLK3_HUMAN	7	2.24042e+08		365662360	390509110	339302310		4.43605e+08	945235810	352337140		216561410	1.06209e+08	4.18587e+08	215661610	184000920	199170730		1.19354e+08	328860540	2.44517e+08	143150000	114241880	314844110	313134490	376848510	1770675520	441642290	179399670	4507969370	526403450	262381680	9.58917e+08	3201811510	634330370	8.21198e+08	652436800	150188890	3142706920	40944990	248279360			540121310	533360540	761680700	340905590	64883760	590432400
KNG1_HUMAN	22	10580955000	10326525000	11981475000	10085790000	8162550000	7311150000	12890790000	8.46038e+09	9609435000	13503600000	13311705000	7415100000	3450645000	10179180000	8144235000	7832880000	5613465000	10896105000	9780870000	14268705000	9574785000	10940655000	98626605000	129704355000	79646490000	40930560000	14893560000	151428255000	101510145000	29988255000	15376845000	6.73032e+10	70651680000	91771515000	40813740000	16532505000	18310710000	83358990000	22237875000	22112805000	15643155000	1.6564e+10	12074040000	8745330000	28020465000	14102055000	14157660000	32816190000
KV101_HUMAN	2	455816540	1088768100	1649195000	1745791420	1346601400	818439840	1226332420	345038540	1186252740	646813780	1421511280	798090620	1126841800	888878680	922571160	555866040	922122060	663640060	479239600	1137849740	1809413920	1244515980	1119596320	1136193060	1284046760	1573177340	1269136640	745905200	1898894600	1783356140		1169526260	1246352300	861922700	1358906740	1218019080	1758905140	1063957820	988149740	560856040	1200763660	695785640	1635901640	671943420	857321920		1954782600	1225194700
KV105_HUMAN	3	273166400	165993300	189759200	296911600	204821900	84702100	411067500	55370200	352208200	117967000	300262700	211889800	174558500		193172400		155836500	169592800	223716400	333281500	271409200	1.28188e+08	366960400	503831100	335015700	211579300	260139200	343392300		292599100	407447300	314117900	212221000	320201400	202448300	140969300	385199400		266107700	138931500	255520800	145751000	522129900	302036000	193706000	287010100	269304700	2.38549e+08
KV106_HUMAN	2	198411120	403859520	247578120	336937320	4.74168e+08	214643520	535889520	161899560	358408800	451762920	260722800	2.25465e+08	298672920	163668600	667122480	138746520	323834760	468795600	576068760	639909720	625028400	1.71892e+08	402190920	373853880	150293880	5.1798e+10		168172200		183040560		84427920	38842772400	242238600	2.56038e+08		164890080		472845600	91850760	510024600	120728880	418552920	298702080	328451760	301021920	650653560	9.09066e+08
KV111_HUMAN	2	1.9465e+07	1.90751e+07	2.38415e+07	5.96318e+07	6.19933e+07	1.39869e+07	1.30533e+07	1.10444e+07	4.15409e+07		1.76337e+07	3.01483e+07	1.47342e+07	1.67156e+07	3.7051e+07	6.0427e+06	2.39278e+07	1.39871e+07			1.0627e+08	1.82289e+07	2.95668e+07		7.75952e+06			3.353e+07		4.03339e+07		2.98822e+07	1.44408e+07		9.07825e+06				4.05213e+07	7.37801e+06	1.43252e+07		2.01204e+07	7.09164e+06	6.17562e+07		2.56787e+07	4.98391e+07
KV118_HUMAN	3	137757290	4.69574e+08	283527530	248728700	1.93824e+08	107726960	416873490	70641120	417225050	111711930	2.47919e+08	161573610	111650220	148730450	235575120	70345660	117432260	148457430	1.24869e+08	382429960	252455610	126137110	222114860	310962300	200162930		2.01827e+08	174392460		1.96771e+08		164599270	211143570	264756470	172279360				406904520	2.54877e+08	229301270	232893540	162042980	157693360	237044940	163181810	129398390	182856080
KV119_HUMAN	2	1.86899e+08	1.37622e+07	7.25206e+07		8.87183e+07	1.57771e+08	1.25655e+08					2.06251e+08	1.4905e+08	1.51462e+08	5.52856e+07	2.05069e+08	1.60599e+08		8.96165e+07	8.4597e+07	5.66087e+07	1.74906e+08													1.29811e+08				2.76048e+07		2.25248e+07		2.29903e+07	1.70039e+08	9.96012e+07		1.58317e+08
KV204_HUMAN	3	4491432000	12971220000	11282767200	1.56264e+10	5897564400	5453318400	17247429600	3371181600	10610133600	2075458800	1.29712e+10	7294284000	5992773600	1.77266e+09	7342556400	2.00391e+09	6262628400	4.10665e+09	2234395200	18471602400	12746584800	5493386400	1.52657e+10	13540440000	1.45198e+10	7276794000	1.75046e+09	11926526400	5220606000	10666992000	2102170800	9871864800	11098200000	11199324000	12021163200	3224520000	7970479200	7.33467e+09	12389979600	6301933200	6.53579e+09	11725614000	11168732400	4565844000	15950434800	5087809200	6627565200	13497192000
KV301_HUMAN	3		98502060	93081760	96179840	113029000	146663000	79401700		107468000		109587880	42318540	75372320	77153180	93523960		101860100			144226880	122545680		115493260	103836600	90931060	131985980	411142820	117836920	2564307080	823397840		82624400	1095374960	89487880	1063019320	357332440	111340600	4457594420	90904260	97623020	121010040	75432620	136102460	131342780	139187140	50191040	102753880	111556340
KV402_HUMAN	3	5119187500	13163762500	15058750000	14735875000	8956762500	8760587500	14827225000	2006637500	14383600000	2235362500	18181975000	8619887500	6877237500	8711500000	13611062500	4416037500	10024875000	5111662500	2559812500	17039837500	13550250000	6746512500	27386012500	17246775000	17161112500	12954987500	5179037500	20711337500	4772950000	12201262500	9855562500	11877075000	10486087500	12348437500	14678300000	4277000000	6.63924e+09	4646862500	14525612500	7567000000	7634900000	11211725000	16255487500	3673337500	15416100000	8033550000	10595462500	13586125000
LAC2_HUMAN	3	17727732000	37310580000	37303905000	37986624000	25405584000	28543635000	40479603000	11767758000	39293322000	11177154000	3.24995e+10	19068873000	19110792000	12124470000	33378738000	6.86857e+09	22054200000	17198004000	9226452000	52184616000	45293613000	17446314000	43308201000	6.63113e+10	69787659000	30122406000	10638615000	40236099000	21494034000	49185939000	84346101000	52553343000	34345278000	69139650000	71366697000	13508331000	34776483000	19901112000	43200867000	24832068000	31890747000	63059526000	37738047000	21721251000	55692729000	83801688000	30412101000	50927046000
LAIR1_HUMAN	2	338479050	565292140	681359910	846566840	483527800	891131570	681714740	386831830	748403600	1418456900	941862670	2052758680	273967120	3420887260	460128200		335400660	325168130	338651670		1180356380	9.99834e+08	1242816050	895907390	9.71074e+08	1404560990	1578878420	1131735080	1199613100	921196220	3393632480	1461180350	1378341930	821642430	969079090	1727542600	2.07373e+09	1526545790					1302954940	369272540	505076530	1315661690	1098304340	674349620
LAMP2_HUMAN	3	422993200	1.0091e+09	420067200	569905000	852051200	673578500	2456869100	671902700	9.7743e+08	1109020500	545087200	805980000	3.43539e+08	555514400	873371100	934458000	522543700	4.522e+08	701867600	2439020500	4.35442e+08	690296600	9678755800	3554664400	4266001600	6.16081e+09	5913259800	9654975400	6729627100	3423366800	1485157800	6885343500	7543853100	6856322900	4465900600	5204968300	2981434400	5.5033e+09	242459000	4.33301e+08	2.40384e+08		646419900	311712100	3096373000	713997200	328017900	2551618300
LCAT_HUMAN	6	806206390	779510270		539226930	9.59618e+08	711537420	9.48917e+08	623067720	5.23706e+08	726638440		905002120	1.06025e+09	9.45822e+08	611052640	705246850	538313930	826529770	578266810	849044350	1112408330	578577230	4196084090	1669447890	2429675600	2.12012e+09	2690127110	3549762260	1429958860	1933058380		4141441040	1585442760	2.10751e+09	1423650030	1641838770	1226633760	1495083150	483360460	570068070	776050000	306676700	595038620	4.66178e+08	1121474420	267171190	442056340	1191775420
LDHB_HUMAN	2		3.93187e+07			4.05238e+07				3.62833e+07			2.35041e+07	5.91899e+06										1.31646e+08	6.98938e+07	4.87509e+07	7.04514e+07		9.40716e+07	6.56491e+07	4.20431e+07	4.06026e+07	7.39677e+07	5.21084e+07	6.58909e+07	4.31693e+07		4.78512e+07	8.1047e+07		6.18601e+07
LEAP2_HUMAN	3	2684707200	4059676800	2966176800	1273968000	1664128800	674244000	1600430400		4300344000	1339437600	2323123200	657115200	824796000	1385467200	2495016000	1259647200	2640103200	1114992000		1806861600	1173571200	1119355200	7990380000	2804587200	3140488800	3099232800	3352190400	3788229600	3691742400	3860006400	1386266400	4351449600	4786020000	4103740800	4817124000	6714986400	2111248800	2659975200	927568800	2081160000	1421668800	3399127200	2819145600		2179720800	811900800	1507766400	2394489600
LG3BP_HUMAN	18	665271600	2757227200	1749129200	2008928600	1743262500	1734716200	3816562400	1564500700	2978537800	1250540900	2037714000	1076894700	971253500	935363100	1932458500	1323194600	900081700	542761100	1408860600	3186389500	2158356900	1587175800	2217064500	5775816900	5646120200	4940228300	2009923300	2437583400	7514674300	3175529000	3761184000	5838990500	6502029100	7058025800	3293390800	2914856700	4981335800	8963485300	1816931200	138730200	958160000	1974804300	1689244200	819592200	3055251500	797059200	1163575700	2663522400
LMAN2_HUMAN	12	913086000	8668212000	4676467000	3269172000	2442851000	1758943000	9392931000	1759831000	8091715000	395826000	4873677000	1728085000	1307543000	2271282000	2404038000	1644798000	1154104000	713101000	1474006000	8514292000	2956559000	2327115000	17261018000	19379786000	1.60419e+10	7339801000	4015388000	13221765000	10124606000	13437364000	2546044000	20685923000	11037655000	32695272000	19462407000	4539419000	7030333000	11185470000	1515483000	3.91652e+09	818477000	1575608000	2704071000	1039034000	7457905000	3250154000	1044473000	6936094000
LPHN1_HUMAN	2																							1.09509e+07	8.30444e+06		2.49812e+07	2.37552e+07	1.5441e+07	2.17971e+07	1.23519e+07		1.46366e+07	8.14578e+06	1.05739e+07	1.25065e+07	1.38074e+07	1.03854e+07	1.74114e+07
LRP2_HUMAN	10	244561750	224714120	252658550	374634050	391633840	288947570	410731120	537313420	303664900	252358410	364970240	2.07512e+08	105384040	171659140	252794660	490233320		207285060	377935590	258284430	575015890		1018462270	383111260	564158500	389550310		682396210	8.38703e+08	501868980	356496520	692897620	249559430	7.27609e+08	5.19057e+08	354084930	377523770	7.28768e+08	162211710	426387260	270572720	270101570	334080250		607235570	385411170		548826930
LTBP1_HUMAN	2		8.33565e+07	1.10652e+08	5.4184e+07	3.24845e+07		6.32795e+07		6.96171e+07		1.37841e+08			6.76725e+07	3.3131e+07					3.79983e+07	8.99418e+07		5.37334e+07	4.54349e+07	6.77505e+07		1.08145e+08		3.05423e+07	5.69419e+07		5.20665e+07	5.4063e+07	6.12138e+07	6.42057e+07		7.98965e+07	4.99427e+07	9.56273e+07	5.16059e+07		1.00415e+08	1.5932e+08		9.21574e+07	3.36209e+07		2.35269e+07
LTBP2_HUMAN	2		450951750	181568070	642893310	217679760		374355720		557004510		190917720			108285300	297510840	143501130				538539840	291723300	138147300	1856001510	1560915180	3085576470	843231780	1.74918e+09	1642033170	2604926250	2.13727e+09	1.53658e+09	3.18735e+09	1843246170	2873257650	1378181070	2525578650	3979843830	1494450900	264918600				379453590		4.70106e+08		185087520	739077390
LTBP4_HUMAN	3	147652120	120680560	140817600	114415840	166061280	277757480	96795160	733696040	141664600	250776680	79959880		303373840			116436320	387787400	567625520	427913640	127231720	131226480		532784560	4.18902e+08	588908320	496557600	688614080	550248160	919484720	506462880	518684320	317628080	541818200	302841000	573905640	826059080	9.6748e+08	919885120	140675920	332489080		5.02822e+08	106657320	1.6154e+08		550248160	7.14495e+08	329335160
LUM_HUMAN	5	4.20788e+08	385500000	346533750	391773750	4.3683e+08	282101250	770711250		317493750	183487500	383028750	349353750	214736250	323036250	353388750	168656250	180363750	389186250	168862500	295631250	660952500	311160000	628616250	973188750	693225000			541586250		567333750		549401250	625732500	3.79568e+08	810810000			178605000	463072500	364743750	3.77104e+08	336063750	4.5447e+08	187020000	592815000	433890000	368178750	440670000
LV106_HUMAN	2	1127817600	2838399200	2955261400	3.82511e+09	3446515800	2395666000	3526104400		2.08812e+09	1433304600	2686065200	2289378000	2404474800	922685400	3630918200	296387000	2337753600	1044225000	1465245600	3468465000	2617960800	9.93047e+08	2196849200	1561032200	1537026400		575356600	1665664000	793083200	1214431400		2601999400	630065800	2546234600	1495384800	562234400	1152096400	1153370400	1906723000	3104064600	2305903600	2418179400	2609370400	1353370200	2389296000	3071850600	2592025800	2708141800
LV301_HUMAN	2	109197360	209309000	331070080	201322920	151017720	269756640	124991920	104502800	131953840	87997840	148888000	223428200	190046800	69475640	199674200	85387120	182381880	114864280	100170840	174841280	379914520	94574960	129868520		1.13554e+08	413260400		154364000		140654760		91145800	1182024200	181939360			102022320		119706840	144646320	308597760	254601440	242791040	106642880	168780680	135042600	118246080	93993320
LV302_HUMAN	4	7779752900	12661608900	17257771200	22077963000	12710837700	8893169900	1.4646e+10	2810977300	12530075700	3.91766e+09	1.64381e+10	9968062800	6854725800	8787661300	17458083700	5301005900	8052113800	6630311700	3665879000	14303081700	20161308900	9971203700	5918224800	11603446100	9175402200	2865654600	2598678100	4476359400	1136685300	2990649600		4224254100	3013982000	6612235500	3528705000	2515540400	4365530500	3399543500	15893787300	10601499000	1.34263e+10	12703338000	1.39434e+10	5876944400	12053684500	10495862200	18467017700	10000497400
LV403_HUMAN	2	496456240	1145547480	557815510	1752237340	1752280950	1063816110	610714440	8.09906e+08	6.9077e+08	317511950	6.76073e+08	1042191780	623330190	1086113280	955819060	677880070	7.64296e+08	653651600	272849080	551635350	1257319910	588840910	297943520	627522980	438697910			1.99752e+08	356237630			345198070	1929163110	294660310	549274180		567241500	685293770	1.02364e+09	727445950	4.83747e+08	810024600	934562300	429913610	855740340	688196950	778774920	610627220
LYAG_HUMAN	20	544422290	195650700	495401640	518415740	372063340	502003540	697654240	230505030	316835670	471974150	398113080	549932100	489873320	463934640	303434430	520038450	233731940	847400140	506359560	6.31586e+08	327546790	432165310	2519470140	8.62146e+08	865021660	9.19885e+08	8.43451e+08	2195039200	1512853150	839292760	936994710	1769654720	9.42011e+08	1831120260	1015470940	867872200	9.11186e+08	1514654790	1688469860		221990430		535179630	738320710	515225850	368318150	338486200	544687600
LYPD3_HUMAN	2	262245100	445925250	263733500	2.6266e+08	279212250		586368600		421455100	389622250		240379650		390628750	342755950	567220700	664698700	274134000	447807100		3.10267e+08	421113500	1.98174e+08			221070100	329537250	192851500	393431700	213829400				288749600	294120650	199363250	39235200	232345950		568727400		172758100				649814700		85985600
LYSC_HUMAN	2	120777540	64377450	131073030	78300420		132811950	49737240			40610490	103654080	121785030	219337410		105084690	119211480	158722890	363861270		43667790	239531070		344881500	185367840		424367430		347790450	101733270	120193170	168016050	135375180	140223000	72756000	151274430	140219130	121883070	109656450	199498500	147946230	192120990	131819940	56830950	142970700	93503070	180910890	215361630
LYVE1_HUMAN	2	1.75672e+08	397277080	2.57582e+08	217785340	303711360	583834750	551560980	400355150	412613540		345257380	191886440	253818730	350158200	205818590	407449610	237043090	2.10811e+08		552382010	285458500	303096380	287382690	567122510	5.18064e+08	359636500	405465190	350563960		513051820		521217740	351283550	553814850	502895140	308773850	328979430	207295810	323812330	107827550	312042120	120700920	361985470	2.15915e+08	365818000	1.15084e+08	281511850	340397770
MA1A1_HUMAN	7	381412800	539003520	265815360	439087680	282818880	311328000	499605120	4.99827e+08	254206080	516530880	377346240	328898880	469612800	406589760	189489600	271451520	564235200	338120640	513244800	4.3304e+08	536250240	468103680	293022720	260703360	352200960	189624960	126331200	82022400	277470720	99889920	245612160	377907840	239515200	171218880	251303040	290234880	355907520	281808000	302728320	175870080	431210880	189299520	181287360	417453120	268994880	180702720	348471360	370336320
MADCA_HUMAN	2		98804160					42124320		131785920					48034560						90807360			149645440	71551200	89315520	164467520	1.30397e+08	152503680	121933280	130407200		73928960	212158240	69362720	132207040	1.24043e+08	106394400	157012800
MASP2_HUMAN	7	7.05426e+08	3631311700	3.7979e+09	2857210400	988709500	1846469800	4653215800		3.70426e+09	857545100	3699019000	2312135700	1565606900	1684773900	1621478200	1338086700	1.36891e+09	874626600		3629536300	2338336300	1.95375e+09	7992474200	11747283800	10472923200	3.62295e+09	5122082800	7107894600	3395775300	16039151900	4.24748e+09	9987216800	4919041600	9341320900	1.63575e+10	3971516000	7041236400	3079243000	1123774400	387521400	1235624600	2203271400	3204166600	8.22037e+08	2689381300	546957700	1329667000	2917843000
MATN4_HUMAN	2		6.01778e+07	1.93855e+07	7.86175e+07			2.37502e+07		6.36055e+07	4.78504e+07	1.72553e+07			7.95193e+07	1.37863e+08					2.45626e+07	6.56619e+07	1.79906e+08	1.19949e+08	1.74524e+08	3.0435e+08	2.16141e+08	2.58103e+08	1.2042e+08	2.96147e+08	9.31127e+07		3.68415e+08	8.92437e+07	6.00793e+08	3.31225e+08		6.44308e+08	3.07913e+08	5.40759e+07		7.59091e+07		2.16946e+07		7.37088e+07		7.31017e+07	9.22976e+07
MGA_HUMAN	6	307452600	114278580	215504640	202470840	114863580	145936440	362297520	2.38572e+08	204689160	179571600	271262160	126989460	1.28557e+08	92095380	181560600	200891340	153302760	162732960	113216220	327967380	170981460	214765200	558614160	179433540	227642220	289926000		910683540	215949240	292883760		2.52413e+08	310244220	210932280	296449920			255960900	198127800	288524340		221473980		2.55792e+08	264558060	347080500	177149700	361052640
MIF_HUMAN	2	327629540	119157360	225775480	209036100	202354180	343964600	98095480		109908540	551428640	254732240	534162580	283537380	463622040		600883360		264257700	624150380	219532460	121623180	272788320	265053040	136835720	115037020	159166420		234524220	223424040	125408360		187450200		186019120			113949080	130084640	599718280	662012820	114106020	1314508160	357118300	1186543540	417460400	319314380	233008020	242552100
MSMB_HUMAN	2		67155880	24726790	6.45078e+07							183903280			1.15291e+08										78889140	70341040	794515590	90285910		1191055470	401315530	241938400	2.44246e+08	729102770	224323880	409353670	24632740	394464510	1836637660		230855130					258332360	292641800		504617960
MUC1_HUMAN	2								1.27275e+08				2.97484e+08				1.68155e+08							5.35856e+07	6.70935e+07	1.2606e+08			1.96191e+07	7.89443e+07	5.12614e+07	2.47256e+08	5.52734e+07	5.51998e+07	5.29509e+07	3.66849e+07		2.34395e+08	5.55608e+07										5.20774e+07
MUC18_HUMAN	2																							3.59127e+07	6.41904e+07	6.47275e+07			8.20396e+07	2.83183e+07	3.33479e+07		9.2112e+07		7.89955e+07	1.00823e+08		3.82206e+07	3.49072e+07
MUC4_HUMAN	2				3.97938e+06		9.77186e+06		1.58185e+07									7.51402e+06
MUC6_HUMAN	6	844911480	3.76633e+08	705237820	523531120	592443460	915962320	6.84438e+08	748389460	676377940	1123311280	600464480	7.51949e+08	986190660	7.263e+08	591792040	692525260	371809480	707994840	626692360	989250360	962601360	9.1841e+08	3.53359e+08	289112040	1000278440	2112805100	673818320	677470220	209382180	184930900		6.73845e+08	1.60193e+09		110274220	946585640	479603040		524958980	492743300	1063163500	4.38017e+08	5.2611e+08	951671980	524268080	422620240	1135925140	496921600
MUCL1_HUMAN	2		339783420	102606600	268895340			357123600	31070940	209944920		125756940		197511900	68269380	100978620					554767080		105405900	330877260	2.61171e+08	193786380	2.67414e+08	936875400	311042220	246583500	486572520	240714000	198115620	1127501280	316498920	683442000	851743140	380095920	361050360					99840840		257300820	356488920		332376240
MXRA8_HUMAN	8	23852019000	1.03812e+10	5352189000	12730182000	9642551000	25035489000	2.55765e+10	39473514000	8271827000	1.67415e+10	7521472000	18701504000	2.48944e+10	17308223000	12333426000	28894693000	36755653000	22620139000	12785699000	20112707000	11360488000	1.38823e+10	5018778000	9550778000	8.48473e+09	7391383000	7186310000	4213627000	4611722000	4071796000	19419517000	9875949000	5300174000	18369844000	3574203000	3071975000	11257385000	7.55752e+09	4417464000	6412574000	8990664000	4643961000	7151187000	26776910000	1.58045e+10	6809948000	17864217000	12644589000
MYG_HUMAN	3	4.4287e+07	2.20334e+07	6.57096e+07	4.22717e+07		2.54287e+07				2.22069e+07	5.9228e+07	3.02684e+07	3.83969e+07	7.60462e+07			7.56151e+07	8.29336e+07	8.2966e+07							5.5402e+07						2.52287e+07	5.967e+07					3.05909e+07	3.2815e+07			1.21549e+08	5.96212e+07	4.13156e+07			4.19324e+07
MYH8_HUMAN	2																													1.02997e+06	3.36584e+06					3.77167e+06			1.16476e+06
MYLK_HUMAN	2							2.03023e+07		2.32562e+07											2.27783e+07			5.11251e+07	4.33951e+07	5.41432e+07	4.59382e+07	3.57139e+07	4.28348e+07	2.56895e+07	4.76521e+07		3.54138e+07	8.74191e+07	2.97652e+07	4.73911e+07	5.05509e+07	4.01763e+07	3.48954e+07										3.82571e+07
NAPSA_HUMAN	2		3.72767e+07		9.3518e+07	4.48542e+07		7.20936e+07	2.38086e+07	3.44403e+07	1.59652e+07					3.21025e+07				5.54152e+07	6.06881e+07			4.99983e+07	4.73624e+07	4.42476e+07	6.58845e+07	1.27061e+08	5.04472e+07	2.58168e+07	4.36188e+07	8.0052e+07	4.56502e+07	4.37375e+07	5.3531e+07	8.84049e+07	1.64507e+08	5.69086e+07	2.74473e+07							3.60117e+07			3.93582e+07
NEGR1_HUMAN	3		5.25346e+07	7.05928e+07	4.03787e+07	5.88738e+07		3.29168e+07		4.5487e+07		3.70576e+07				6.71208e+07					3.19156e+07			7.29369e+07	7.28086e+07	5.79479e+07	9.16844e+07	2.62044e+08	7.93319e+07	5.36567e+07	6.99124e+07	6.08904e+07	6.93029e+07	6.43708e+07	5.46878e+07	5.81756e+07	9.02374e+07	6.07515e+07	5.95579e+07			2.65628e+07			2.38922e+07	4.75829e+07			3.61932e+07
NEP_HUMAN	2																							1.82829e+07	4.27363e+07			2.86977e+07	1.91446e+07	6.08583e+07	3.39325e+07		3.4023e+07	3.52078e+07	3.62314e+07	3.88032e+07	4.38782e+07	2.43878e+07	7.3224e+07							2.75336e+07
NGAL_HUMAN	5		1.42913e+08					4.26458e+07		1.35539e+08					6.86637e+07		4.29091e+07				3.12117e+07		3.78629e+07	1.52653e+08	7.0605e+07	6.01882e+07			1.63494e+08	9.20995e+07	8.98993e+07	1.15636e+08	9.27208e+07	4.79508e+07	1.37299e+08	8.26791e+07	1.08703e+08	2.64917e+08	3.60662e+07	3.89384e+07	6.46586e+07		5.94998e+07			2.48201e+07	5.90628e+07		4.81388e+07
NID1_HUMAN	6		355297380	288238580	172398640		176559280	555642440		368232400		241175280			649284420	317745240			115690220		415476940	165030840	239004340	684480440	594313540	622882480	5.31876e+08		708297740	489962640	9.58062e+08		609139760	428427720	787377480	733730440		542652260	494726100		740101420		1399361920	198233220	182650520	375966620	335967740		4.44353e+08
NOV_HUMAN	2		497493260	489129080	471035400	853133600		499853860		438988660		616569580	175194800		303624200	298175680					527511160	405008780		912193260	795101120	987732460	1021412480	1382660840	588625180	780956660	520403840	8.58295e+08	705143120	712001620	600511120	535913620	1387796740	946058300	853312240	369210600				9.07708e+08		653503400	493174000		6.63679e+08
NPC2_HUMAN	3																				2.7607e+07			2.4163e+07	2.33043e+07	2.66328e+07	5.90797e+07	8.06546e+07	3.03362e+07	2.49795e+07	1.0616e+08		1.56096e+07	5.68874e+07	1.53371e+07	1.67038e+07	1.74142e+08	1.17347e+08	3.35828e+07	2.31895e+07				3.85912e+07
NUCB1_HUMAN	2																								2.76779e+07	3.68015e+07	2.88351e+07			2.46359e+07			7.81286e+06	2.98587e+07	1.43513e+07				2.28956e+07
OLFM4_HUMAN	3		1.45592e+07					1.53258e+07		1.73508e+07						1.26852e+07									1.46572e+07	1.19646e+07	2.37455e+07			7.99599e+06			1.85204e+07	1.57959e+07	1.55215e+07	6.22688e+06		1.50288e+07								1.47268e+07			2.40082e+07
OPCM_HUMAN	2	1.96494e+07	3.99386e+07					1.25187e+07	3.49812e+07	1.46045e+07		3.29642e+07		2.2003e+07	6.14555e+07		3.84323e+07	1.89001e+07		2.25721e+07		3.92268e+07	3.41911e+07	4.39772e+07		4.61208e+07	2.95014e+07	1.09539e+08	4.1894e+07	4.74415e+07	4.0471e+07		2.93028e+07	5.06693e+07	3.53857e+07	3.62663e+07	9.73078e+07	4.74352e+07	3.98309e+07
OSCAR_HUMAN	4	243171630	200931500	179769990	313265870	149975640		1.54028e+08		251215030		246668360	179533600	547334950	309250310	330347350	78146850	3.93463e+08	3.94452e+08	364012970	165829120	2.67483e+08		7.53025e+08	346526250	360632900	462256040	358496180	577209120	500370090	362527090	604062410	369133730	468733740	3.56243e+08	391259220	702422140	279259480	496977740	335799670		388962860	526722970			208035480	323645540		305590870
OSTP_HUMAN	13	4410745000	33669603000	13764010000	25875574000	29549482000	16952509000	37640349000	8156114000	32823782000	20737791000	10521497000	17532084000	1425157000	11395759000	34732675000	10207212000	2460505000	3747520000	16885589000	40475606000	24104345000	9955784000	186367420000	126492184000	104729083000	72775500000	331055869000	175330400000	2.7014e+11	143118697000	1.14601e+11	9.90751e+10	84797439000	1.01205e+11	1.1763e+11	340668210000	252533853000	307127428000	5790253000	10551372000	3002318000	4412657000	8251714000	1.73108e+09	92212414000	21414639000	4619153000	96407581000
P3IP1_HUMAN	2	209568030	1.65172e+09	1068765260		910988230	8.44016e+08	162925210	5.36617e+08	218874950	194278090	978618000		299545230	470888410	972959640		2.37342e+08	107091420	250397890	241307410	804314230		3922565310	1972255390	2395465160	1423935570	3491053520	3432197300	1147487580	2255923200	2023134250	1202277820	2146288610	1168358580	1790863210	3463302820	4147546960	1243246820	1127350930	285074670	327991630		332706930		274654630	26452060	406860820	394678340
PCD16_HUMAN	2																	6.35598e+06						5.84389e+06	6.61419e+06				7.96407e+06	1.02985e+07	5.35722e+06		5.87858e+06		9.77962e+06	2.79915e+06			7.6217e+06							5.18502e+06
PCDGK_HUMAN	2		3.86917e+07			1.0043e+08	1.88676e+08		9.44718e+07	7.5368e+07			1.77408e+08	6.73712e+07	4.40396e+07	1.16295e+08	3.06711e+07	1.07551e+08	1.01116e+08	4.12537e+07				1.28448e+08	5.64201e+07	1.18421e+08	7.63847e+07		1.17077e+08	1.29058e+08	8.73464e+07		9.6648e+07	1.38213e+08	5.57046e+07	9.88686e+07		8.86914e+07	5.0666e+07	4.03534e+07		9.48928e+07			2.19931e+07	1.24611e+08	9.561e+07	8.49412e+07
PCDH1_HUMAN	2	794177910				751882950	745662780	877861980	744625170	752722920	750362220	2145415140		733030290			557251470	536274180	652096710					577119780	157897890	398656350			423070380	3.72623e+08	579870270	98644320	487402200	655983630	280599390	293555790		195295770	338985540	1166959890		548829810			644833440		446249160	716132070	420737130
PCOC1_HUMAN	2	6.33149e+07			5.34668e+07	4.95453e+07	3.23248e+07					1.21394e+08		1.43273e+08				4.09934e+07		2.47669e+07		5.26064e+07	4.02165e+07	5.13722e+07	4.41927e+07	4.62905e+07	3.05066e+07		5.7044e+07	3.38225e+07	3.86784e+07		4.59278e+07	1.831e+07	3.61889e+07	2.74276e+07			2.91315e+07			2.33744e+08	6.70436e+07
PCSK1_HUMAN	2		6.62534e+07	3.43521e+07						3.8734e+07									5.04414e+06					2.55418e+07	4.80407e+07	4.39685e+07	4.23435e+07	4.32556e+07	2.38382e+07	2.43786e+07	3.14912e+07		1.46132e+07	2.59702e+07	1.49592e+07	2.04391e+07	3.88157e+07	2.38842e+07	1.51668e+07					8.93118e+07				7.50108e+06
PDC6I_HUMAN	2		3.46466e+07	3.85365e+07	1.69908e+07			4.51479e+07		3.33125e+07	2.16675e+07	2.73865e+07	1.69757e+07		3.73088e+07	2.43734e+07		1.46007e+07			2.32262e+07	2.10666e+07		1.46676e+07	2.73991e+07	1.64423e+07	1.61217e+07		1.15578e+07	4.2475e+07			2.24958e+07		3.36655e+07			3.19248e+07	2.83354e+07						1.45503e+07				8.49019e+06
PEBP1_HUMAN	4		7.99285e+07			6.61171e+07	4.71968e+07	9.04381e+07		5.31463e+07	3.98324e+07		8.69549e+07		4.66836e+07	6.54108e+07				2.15612e+07	4.38986e+07	5.92132e+07		1.13021e+08	8.31614e+07	5.42514e+07	5.78682e+07		2.27601e+08	1.35883e+08	5.32332e+07		7.79671e+07		7.75728e+07	5.92912e+07		7.70314e+07	1.12308e+08							8.9073e+07			9.92194e+07
PEBP4_HUMAN	2																				1.59785e+07						1.48935e+07	1.22704e+07	3.08601e+06		6.86072e+06		7.12486e+06	1.80181e+07	1.03462e+07	9.93471e+06				1.30283e+07			1.58181e+07				1.00489e+07
PEDF_HUMAN	11	488022600	805904190	1446691350	8.2477e+08	985196550	386157330	520026390	7.79843e+08	407357340	4.96596e+08	1442267580	351730470	334998690	815485320	712804950	164235240	413715120	475692360	549488550	784778280	559158600	909718290	818204790		177914100		698696310	744386370	619913190	407698200	1471929810	606597420	601825380	492068460	7.91595e+08	450216780	2263703130	726128130	2915012490	4.28576e+09	5.12557e+08	2685346950	1503051810	421710510	833476800	3203224440	785837910	279275490
PEPA3_HUMAN	2	2377882800	3427977200	1655620400	1575072800	3270253200	1174949200	4309030000	3207696800	4351324800	696256000	1857307600	467444400	364020800	9.06182e+08	1.97578e+09	2742505600	556936000	2731893200		3311447200	1380747200	1057834400	12264924400	8786688800	8701170400	2280874800	1681282800	11284300800	925377200	4754131600	1036730000	7.00895e+09	3865235600	7.46563e+09	2944003600	877131200	1687251200	785868000	4.918e+08	539116800	1009915200	725358400	2059184000	450072400	5326324000		1392804400	4114377600
PGBM_HUMAN	31	15963264000	20909128000	36303976000	22465328000	5620920000	5269256000	16686432000	8227400000	21384792000	1.09663e+11	35678024000	4638344000	24612760000	8385624000	5895952000	1.29709e+10	21677928000	2.89781e+10	6.04542e+10	1.4289e+10	19124768000	6976240000	94231320000	1.3158e+11	141785816000	72898608000	45906040000	52150184000	63883064000	142610416000	41237936000	1.11955e+11	66593952000	1.1797e+11	121188424000	55865968000	68764200000	5.36206e+10	20973608000	15154536000	4552784000	16615008000	30044952000	1.29957e+10	15964504000	1.37005e+10	4517072000	21604520000
PGCP_HUMAN	2	3.09912e+07	6.13205e+07	5.82914e+07	3.30377e+07	5.12192e+07	8.20041e+07	1.75536e+08	6.72651e+07	6.96642e+07	5.40297e+07	3.09395e+07	4.45671e+07	5.93123e+07	4.01365e+07	6.92277e+07		6.86427e+07	4.46447e+07	4.1604e+07	2.3462e+08	6.17373e+07	2.99636e+07	2.64196e+08	1.04131e+08	9.36309e+07	1.20836e+08		2.07702e+08	1.50022e+08	7.73399e+07		1.13067e+08	6.22481e+07	1.41346e+08	5.39459e+07	1.50338e+08	2.00733e+08	1.74727e+08	3.39128e+07		3.93118e+07			3.10144e+07	7.21492e+07		7.72391e+07	8.89435e+07
PGK1_HUMAN	4		1.3766e+07			2.55616e+07		3.54576e+07			2.46275e+07	3.1923e+07	1.75266e+07							3.29613e+07				3.43338e+07	3.2318e+07	4.4978e+07	5.79543e+07	3.37895e+07	2.43636e+07	5.75156e+07	1.96567e+07	6.99665e+07	3.31358e+07	3.15801e+07	3.18977e+07	2.75359e+07	3.99641e+07	5.46221e+07	5.77478e+07	2.49445e+07						3.91858e+07			4.20032e+07
PGRP1_HUMAN	4		5526881600	2362762400	1083152800	2902931200	700377600	4008384800	2305520000	3639464800	548007200	2081242400	1176091200	883880800	799148800	2357960000	1.04643e+09	617136000	587309600	960498400	3.86367e+09	9.24821e+08	803491200	3321696800	4565573600	3456992000	2387142400	1171896000	4992600800	1730520000	2296136000	3356123200	6572369600	1849862400	3.84608e+09	3.83807e+09	1812013600	1459120000	3589030400	759515200	970728800	1096897600	9.78862e+08	1564644000	1545397600	4.0818e+09	561181600	749689600	3581210400
PGRP2_HUMAN	10	3555048200	2297056300	1228502000	1585223200	4247026300	1199012100	531884100	803772200	3035474200	3018879600	1328801100	1184904600	6118809400	2457045800	5101669100	433257000	7232591300	3747579000	2469711200	697976400	1860120900	2504217100	832175300	2956012400	2530551100	2974655200		1503587800	2779470100	3057377400		1280710200	5195363800	2235422200	3765155900			1825322400	2456941300	2.10626e+09	1316093900	3269303400	1870591800	2530760100	3524868600	2272519700	1551365200	3624352600
PI16_HUMAN	5	181016000	409000790	457654450	229015160	1.95185e+08	216461850	470325570	661753730	380675900	183170240	553991240	246712840	99753280	6.69965e+07	149590650	455137430	57347290	313329720		578235790	265820500	55093940	74945860	190347300	415959060	198891330		220884400	71430260	1.0086e+08	670170600	181419920	2.62915e+08	243565630	69685550		52032750	4.98991e+07	144246190		97729940		1.97018e+08	5.01403e+07	408342550		115708120	3.97624e+08
PIGR_HUMAN	20	21994005000	15951780000	54158430000	27350280000	25008615000	49275435000	33640875000	21632670000	32023665000	1.59309e+10	68576130000	2.80985e+10	8951520000	25883520000	19228785000	2.91807e+10	11215920000	16983255000	12729855000	24666660000	22482840000	19071705000	42319545000	40715085000	5.21123e+10	19679370000	23507685000	46503840000	66738345000	43775340000	25258005000	61914255000	6.00204e+10	49187970000	42378450000	26406780000	67357485000	62108310000	28754820000	21023220000	33997110000	49675275000	5.57305e+10	11635905000	27455085000	42402420000	40645215000	25211595000
PIP_HUMAN	7		6.12898e+07	7.09154e+07				5.38594e+07		1.06729e+08					7.37081e+07					9.33112e+07	9.62102e+07		1.27278e+08	4.22429e+07	4.71599e+07	4.12969e+07	2.60082e+09	1.30958e+08	4.40335e+07	3.22118e+07	4.74549e+07	9.35024e+07	6.83691e+07	1.83727e+09	6.31793e+07	4.22289e+07	1.73997e+08	5.38495e+07	2.94216e+07		8.00903e+07		4.58753e+07	9.33467e+07		7.98489e+07	5.20004e+07		7.68963e+07
PLD3_HUMAN	2					3.14228e+07	3.56594e+07																	3.54089e+07					3.41196e+07	3.01697e+07	3.7752e+07		5.11163e+07		6.31767e+07	4.64344e+07			4.25353e+07
PLMN_HUMAN	22	10178568000	8194284000	14056632000	9918396000	2920104000	7261812000	7730100000	15001956000	8753508000	13811148000	13910292000	10216908000	8232192000	1.38143e+10	3265164000	16198272000	10636488000	10014948000	14245740000	7446924000	8845416000	13316508000	15335892000	10872468000	1.52774e+10	4532436000	13961592000	8947908000	18093024000	15102504000	11338380000	16538148000	7.65169e+09	14494788000	1.31283e+10	18211500000	15204024000	17859744000	15360516000	29217456000	9090360000	1.25323e+10	8763660000	20961396000	6975720000	25254180000	9696996000	6439068000
PPAL_HUMAN	4							5.32369e+07			1.32065e+07						2.98331e+07			8.87225e+06	2.67562e+07	1.9286e+07	1.19539e+07	5.61887e+07	1.82937e+07	9.76022e+06	3.76885e+07		4.00982e+07	2.77e+07	4.65666e+07		4.33796e+07	2.2517e+07	4.28867e+07	3.10249e+07	1.34135e+07	1.34689e+07	2.08024e+07							4.46578e+07			2.00536e+07
PPAP_HUMAN	18	293452920	2.62857e+08	7.05041e+08	375604020	408457800	579439980	425853720	6.90209e+08	350049600	524907900	866805660		4.73366e+08	439972920	430835400	546133320	543389400	1169895600	118827720	3.80319e+08	888543900	221611500	308724300	645021000	557322120	2798598600	979359660	3.42757e+08	9995594400	1677087900	389703240	1410501420	3637099260	1785546000	2083161420	888337440	8.67318e+08	10123885980	130069800	386280000		892493280	4.27372e+08	6.81924e+08	1865725740	312740280	132787080	1.89089e+09
PPIA_HUMAN	2										3.08175e+07									7.11365e+06		2.33372e+07		1.89946e+07		9.71447e+06		9.87329e+07	1.82941e+07	5.35483e+07	1.31509e+07	8.1306e+07	2.57104e+07	3.02449e+07	1.1364e+07	1.69486e+07	7.892e+07	2.92729e+07	4.5731e+07		3.45861e+07								1.51747e+07
PPIB_HUMAN	3	120013440	283434240	251662080	2.27672e+08	279778560	155587200	208477440	280429440	254048640	2.4556e+08	1.93695e+08	275226240	179347200	4.05206e+08	351628800	1.96585e+08	2.54567e+08	211528320	448047360		2.1931e+08	2.363e+08	124581120		168529920	5.3022e+08		168097920	2.58015e+08	335166720		78460800	395182080	125990400				84746880	103347840	274848000	116880000		140113920	170847360	193021440		188302080
PRDX2_HUMAN	2		6.75489e+06		1.37764e+07	2.37504e+07							4.7627e+06		1.2247e+07	3.84499e+07						8.63907e+06	1.47292e+07	2.93545e+07	1.41254e+07				4.1227e+07	1.34219e+07			9.52188e+06	2.6752e+07	8.68644e+06				2.82501e+07							2.18992e+07			3.55945e+07
PRG2_HUMAN	2										5.76902e+06													7.46646e+06	1.33472e+07	2.17343e+07			2.35885e+07		1.07693e+07	7.76647e+07		9.96073e+06	1.14113e+07	1.48425e+07	5.35281e+06	9.41946e+06	1.73886e+07		1.36131e+07
PRIO_HUMAN	2		292269780	268724790		103328460				304862220		261440190									174929580			260007210	177046560	205040970	145163610	183783960	269824320	244735200	247435290	9.10165e+07	162927090	199962270	2.28625e+08	264526740	197677710	2.26202e+08	187812720	97911180	57654360	101601360	9.50503e+07	340380630		156562470	2.62468e+07		146995020
PROF1_HUMAN	2		1.53921e+07	2.77875e+07	1.604e+07					2.09983e+07	2.04905e+07	2.44747e+07	1.34341e+07							1.87586e+07		2.3294e+07		2.00913e+07	3.89156e+07	1.63313e+07			2.20052e+07	4.30851e+07			1.97156e+07	3.58817e+07	3.44696e+07			2.34514e+07	2.97354e+07	3.23296e+07	2.86146e+07		2.90327e+07	6.69049e+07		5.01354e+07	6.94991e+07		3.31226e+07
PROM1_HUMAN	2		1.76678e+07																					1.18208e+07	4.39699e+07	1.68376e+07			2.14641e+07	2.63948e+07	1.27175e+07		1.29878e+07	1.74632e+07	2.16676e+07	2.44784e+07		3.64334e+07	1.66858e+07		3.18917e+07				2.42033e+07		3.94403e+07
PROZ_HUMAN	4	4.16522e+07			6.49298e+07	8.02351e+08		1.83126e+07	3.88948e+08		1.10319e+07			3.7889e+07	1.98051e+07	1.07892e+09	2.51358e+07	2.90858e+07	2.53376e+07		4.62306e+07	5.69728e+07	6.32015e+07	1.17653e+08	5.85702e+07	4.22506e+07		1.01994e+09	1.09745e+08	1.99943e+08	1.63307e+08		4.40488e+08		2.4593e+08	1.16345e+08	8.70098e+08	5.02665e+07	1.21996e+08			5.72765e+08	1.87242e+09	2.22194e+09	1.55194e+07			1.27362e+07	6.10377e+07
PRSS8_HUMAN	4	6.69675e+07					3.06589e+07	7.31537e+07	5.20708e+07	4.63374e+07	1.32797e+07			1.56274e+07				9.32072e+06	4.27183e+07	2.58262e+07				1.47156e+08	1.26113e+08	7.71328e+07	2.54748e+08	7.57601e+07	1.58112e+08	1.86979e+08	1.92491e+07		2.26496e+08	1.39031e+08	2.09509e+08	1.28976e+08		7.40569e+07	1.38415e+08	4.27091e+07	8.31081e+07	6.11521e+07	6.60536e+07		3.77399e+07	4.1354e+07	2.9919e+07	3.55553e+07	1.60273e+08
PTGDS_HUMAN	10	7912294000	101518667000	96287295000	58485809000	28168419000	16533162000	127831677000	15264183000	92252379000	2201368000	77324439000	13879653000	14134351000	16759406000	30253195000	16128907000	13089534000	7249524000	2501870000	99403702000	54327708000	21781190000	89691519000	127660953000	111743716000	109792535000	75388179000	89722055000	40777705000	121448265000	61043199000	110762747000	78945623000	131827035000	120086290000	59992136000	98206205000	49287186000	33384176000	11489170000	7385895000	18439233000	55691418000	16459598000	56003718000	16141746000	11581125000	51761296000
PTPRS_HUMAN	4	4.83672e+07	3.75437e+07	5.40219e+07				5.42877e+07		6.02889e+07	5.72948e+07	5.08922e+07	3.21832e+07	1.7553e+08				6.80562e+07		2.60203e+07	4.87011e+07			4.78039e+07	3.86976e+07	4.64327e+07	6.39192e+07	8.04654e+07	5.16658e+07	7.9906e+07	1.05449e+08	5.3902e+07	5.26698e+07	4.69176e+07	4.6783e+07	9.5781e+07	4.52337e+07	9.73974e+07	7.9371e+07			1.77747e+08		2.48567e+07		2.86003e+07		5.43449e+07	3.2533e+07
PVR_HUMAN	6	32449740	82070070	48232830		81442920	110247420	1.13172e+08	107138310	6.49949e+07	37793280	66636630	62458590	69509310			62797140	51810360	97033980	51963540	103801650			300666810	158673390	194723970	171587130	143362050	298646610	191653710	162570600	75622080	217322460	222577200	214891560	185406630	279787710	99236220	202852500	87642270						156748650		82216590	116391270
PVRL2_HUMAN	5		9.35024e+07	7.52376e+07		2.32514e+08		6.08049e+07		6.18605e+07		7.88003e+07	5.11524e+08		1.27013e+08	4.67435e+07			2.55589e+08	1.06225e+08	2.43691e+07	1.2242e+08	2.00027e+08	1.358e+08	1.2771e+08	1.13031e+08	1.03568e+08	3.12688e+08	1.61159e+08	5.60446e+07	1.10123e+08		1.03028e+08	8.08378e+07	1.70315e+08	1.32382e+08	3.88785e+08	3.34473e+07	6.01715e+07			1.21126e+08		8.36697e+07				7.50847e+07	4.21843e+07
PVRL4_HUMAN	4							1.60093e+08		6.02863e+07				7.28152e+07			6.57538e+07		7.5807e+07		1.2842e+08			9.98332e+07	5.17287e+07	6.0112e+07	8.52241e+07		1.16311e+08	8.04843e+07	4.82527e+07		1.28911e+08	3.27656e+07	1.30565e+08	5.2037e+07	7.12712e+07		8.95543e+07										6.2543e+07
PZP_HUMAN	10																							2.30545e+07	26027858	2.15944e+07		4.43093e+07	1.94691e+07	2.47358e+07	4.07138e+07		4.79447e+07	4.75082e+07	4.35836e+07	2.25398e+07	4.94973e+07	4.51957e+07	3.2904e+07		1.55754e+07	2.05875e+07				4.36035e+07		6.54431e+06
QPCT_HUMAN	10		151658720	27913550	102566510	141652400		114830480		96769280	34081000	94265970		24289200		40663650	209125860		4835350	8.81729e+07	81623130	150094800	91124290	863583130	416430030	407330230	239227860	288930760	462934160	154812510	268622290	151821340	602970740	245293240	564270640	388495720	2.37368e+08	206779980	148345770	84501850		143840850				201602090			208072290
QSOX1_HUMAN	4		239481000	466142940	179518500	110914020	135526320	175963800	202118520	304803840		472839060	141058860				116717160	217195860	248701080		210320160	252526380		200807340	151317060	179412720	137440200	333812160	204509640	319522020	2.62546e+08	161267760	195663480	403695840	262907580	278233380	269918580	341888340	299108940	714142920	217828080	138429120		592055580	195870120	459778920			414633000
R4RL2_HUMAN	5	6.39226e+07							1.64534e+08					4.52169e+07			4.36358e+07	5.15914e+07	1.46503e+08					9.63849e+07	6.7197e+07	6.60922e+07	8.79622e+07		9.58871e+07	5.61884e+07	3.58159e+07	7.13569e+07	1.11069e+08	5.3486e+07	9.1985e+07	4.38358e+07	6.17852e+07	8.00523e+07	4.9084e+07						1.15868e+08	5.38967e+07			5.87186e+07
REG1A_HUMAN	4	128600040	292335140	1585336220	367390420	478615880	164920040	196949740		2.47416e+08		1321185400	310849260		394721220	458385640		146778200			379117240	307035660	588688180	276077400	1066577660	1213551080	541685560	576157780	619038080	155145420	1134759380	386912420	4.92368e+08	465281900	471574340	1815641340	1160378600	771681960	368952180	323016460	481312640	445033500	217316180	806944140		263828480	308120720	131373980	329749280
RET4_HUMAN	12	8.29669e+08	1193030800	1.45753e+10	2754963400	4057231200	1622654600	2596397600		1168961100	1356322900	17487716900	2048272000		2455954500	768383700	5911380600	4191602100	711949800	1320296600	2700344900	3190127300	2813557000	3.28653e+09	4226752000	2615928800	4834785800	2699687600	2367813700	2094596000	2345809800		3.13016e+09	1864979200	4314517200	2123861500		2856813600	2185522500	19255008800	26067923300	2421712300	9331625500	29459059200	4013505100	1824070100	18746728100	2989337800	1444776700
RETN_HUMAN	3		41217440	107162880		1.29478e+08		1.94519e+08	73490560	80333440		93008960				150904160					144978240	50621120		257412320	167515040	144385120	178852960	537882400	236887200	438521600	360717280	351021440	162958400	174873600	149524320	422496800	4.44085e+08	204985440	384067200		52041440		153257280	240160800		157975840	71135680		1.10517e+08
REVERSED-SNX7_HUMAN	2	1737159600	1992124000	1820262400	2092861400	2004264200	1946552800	2.04709e+09	2193639200	2392023400	2695811200	2414566600	2256925800	2433211200	2427615800	2477550200	2335665400	2213940200	2234988600	2380953800	2456501800	1773337800	2237291400	889850400	1431109400	956167000	2.08385e+09	2811961200	1528897600	2.06082e+09	1739280600		1994851000	1544067800	1041330200	1841209800	2245997600	2112718000	1386326000	1706172800	2429252000	2312617200	2474358600	1511222600	2381196200	1987922400	2340877000	2062177600	2005233800
RNAS1_HUMAN	3		380674560	253191680	294219520	138378240	281872640	261869440		331999360	1117240320	192398080	318299520		394589440	208378240	447964160		1157031680	34590080	379868160	1.29665e+08	310199680	896573440	5.32309e+08	618338560	1360110080	3301818240	883917440	809415040	1285186560	2496820480	9.61731e+08	611976960	880024320	894875520	3139162880	1826876800	852893440	2.58684e+08	104724480	93968000	61716480	321462400		296446080	124584320		456879360
RNAS2_HUMAN	6	5577132000	48153444000	41414076000	9880248000	17774400000	5398560000	48693024000	4395852000	51366636000	11037240000	39118860000	5426712000	4546272000	18737364000	19567296000	5556156000	5911920000	5330112000	3911196000	50074404000	10773384000	7325592000	2.73058e+11	128082492000	211152696000	160245600000	164599500000	282199236000	332962536000	382383924000	51921396000	149747112000	315228156000	184840788000	281106000000	172170456000	103725768000	465351180000	3295992000	4857600000	7811352000	4570284000	18917592000	12037464000	78273600000	4221972000	2432388000	79430868000
RNT2_HUMAN	2		1.05848e+08	1.16942e+08		8.29259e+07		1.86811e+08		8.88574e+07		1.07555e+08	6.15133e+07		3.58333e+07	4.78221e+07	1.28757e+08	7.26917e+07			1.75858e+08	5.88689e+07	6.52816e+07	3.66931e+07		2.73157e+07	2.99781e+08	1.00948e+08	4.0819e+07	6.24381e+07	5.33653e+07	6.27569e+07	6.19413e+07	2.7502e+08	7.68821e+07	4.9285e+07	7.47368e+07	5.47856e+07	7.30823e+07	5.80241e+07			1.23524e+08	3.00978e+07	4.5727e+07	1.28789e+08			8.07701e+07
ROBO4_HUMAN	14	44626496000	52374688000	1.25839e+11	121729248000	1.20046e+11	67284096000	50682304000	41177536000	53471392000	54506624000	123786112000	115305152000	91011200000	136593504000	195550048000	75564864000	85926432000	78723872000	173043680000	45619840000	84589824000	163584064000	39776736000	27774464000	25927584000	47063616000	27433920000	41877664000	33640416000	21858464000	23394176000	36879392000	5.44805e+10	30697920000	1.59109e+10	17194208000	17634304000	23714048000	72962912000	48494336000	46338464000	73649440000	51102816000	98264352000	65542752000	79863008000	49777088000	69830016000
S10A8_HUMAN	2							1.34923e+08													1.42779e+08			1.29264e+08	5.62735e+07	3.51744e+07	2.14455e+08	7.1267e+07	1.34927e+08	2.06311e+07		2.03625e+08		1.75255e+08	2.72452e+07	1.03108e+08	1.08272e+08	2.2855e+08	1.47933e+07								1.81958e+07
S10A9_HUMAN	4	2237853200	1.41751e+09	2176558700	2397193200	3438480100	3588542400	9141875500	2766964800	1377725600	3242312000	2222458900	4377558100	1971652600	3155368900	1843512400	2003546300	3816141600	1.82434e+09	1814317200	9532823900	2344097000	4433584100	4289432800	901556000	2160496200		4018734700	4370901800	1235758800	1.41638e+09	1540560800	2442990600	1165957600	330013700	594672300	3225581300	5912824700	700402100	2873748300	3294405900	6.97542e+09		3048148500	1.95587e+09	3409850300	1194047700	7.03918e+09	2503796800
SAMP_HUMAN	2						1.80331e+07																4.11796e+07		2.09766e+07		3.12106e+07			4.01136e+07	7.73344e+07		3.61892e+07	3.31606e+07	3.82939e+07	9.00371e+07		6.94072e+06		2.31685e+07				4.37746e+07			2.29094e+07
SAP_HUMAN	5	5.26781e+08	7217350400	2750841600	3215888000	3234816000	2473619200	12818832000	3634259200	5811104000	1413193600	2052752000	2069184000	1242841600	1496851200	2395702400	1868672000	1251660800	813404800	1594652800	11424358400	1902534400	1726275200	60042236800	23334313600	19665027200	13427440000	1240720000	41524412800	24021088000	16443814400	4863414400	43661446400	20463497600	38976496000	18138764800	3973091200	4515222400	22108694400	1002643200	2132748800	703996800	2000918400	2250934400	1565366400	14997174400	2672259200	1216966400	12278988800
SAP3_HUMAN	4	299274500	3395545500	2.10022e+09	1300910750	595755500	702482000	7618882750	1551474750	2417644750	419441250	2272401250	635114250	435897000	645196750	843146750	594192250	496799000	348207000	4.84043e+08	5331589000	1153021750	640127750	1.92715e+09	1051475250	1304749500	696867250		2128776500	1172271000	769433500		2193915000	407101750	2884224000	717541000	1078559250	828587250	147556000	616235000	513587750	232286000	2161678750	1304166750	363580500	2034102750	1083360000	291837500	2128332500
SBP1_HUMAN	2						7.69311e+06	9.84053e+06						1.29295e+07				6.05976e+06			9.54491e+06			1.54418e+07					1.60069e+07	1.6575e+07	2.66111e+07		1.22841e+07		1.44702e+07			1.90266e+07	1.2517e+07							1.41135e+07			1.58824e+07
SCG1_HUMAN	3		8.00372e+07	3.64509e+07		3.50165e+07		7.75647e+07		8.23115e+07		4.80748e+07				4.17107e+07					3.64571e+07			1.00276e+08	7.10193e+07	8.6261e+07	1.43012e+08	1.27733e+08	9.216e+07	1.02046e+08	1.02885e+08	1.59228e+08	6.24596e+07	1.11128e+08	6.89717e+07	1.1912e+08	1.43602e+08	1.65247e+08	1.11616e+08	2.33456e+07				8.57982e+07		6.97036e+07		6.29539e+07	8.5553e+07
SCTM1_HUMAN	3		8.79791e+08	933061100	875628100	278396000	1372332700	1056901500		1156394100		1559151900	360477000		4.39603e+08	4.94185e+08					470966400	1026731400	317975000	1916682200	1682344500	4.04526e+09	1756762500	408738100	3.93038e+09	800973100	1632574500	158805800	2294626100	2932345700	1496726100	1938581000	4.3213e+08	635547100	871069800	251204200	2.28128e+08	4.77705e+08	217803000	670852200	2.12162e+08	540660200	385338300	244449700	1184549700
SDF1_HUMAN	2		1.42513e+07					2.33541e+07		1.43519e+07															2.75582e+07	3.69974e+07	4.09361e+07		3.04103e+07	4.04429e+07	2.44735e+07		4.85147e+07	5.15363e+07	4.15323e+07	2.99155e+07			4.11371e+07
SEMG1_HUMAN	4		7.80373e+06		6.90855e+06					5.14753e+06			3.15932e+06														2.38766e+07	8.19519e+06			1.90098e+06			3.411e+07		3.49671e+06	6.0729e+06	3.00637e+06						4.46574e+06
SEMG2_HUMAN	57	344220720	302687800	559935440	559990240	480722040	622637600	488289920	580200480	473893960	470063440	497786760	795920680	7.13501e+08	598394080	665611760	473609000	1979666440	368003920	845958560	537588000	1207112480	662208680		141975840		7913432360	440093320	621547080	61069120	525236080	6.61365e+08	385600200	17211320960	402232000	281096600	323402200	140397600	114444320	293958160	1015279600	338680440	787317080	1416870440	379479040	386367400	668214760	639959880	513043080
SH3L3_HUMAN	2	48840120	2.54201e+08	128531340	108836280	193811940	233811900	192381840		272942460	51408000	119358540	80054100		43598520	101777760	175384440		88538940		198035460	132379380	72482760	188005860	272500200	301935060	169529220	77355180	176636880	37079280	280142100	129381840	143364060	86626260	185930640	219406320	71386560	145852560	113015700	47822040	10677240	6.31588e+07		109425960	243828900	331928100	144918900	184663080	171216360
SHPS1_HUMAN	9	25166520	67495500	35369020	189956240	63020180	61892340	85489000		5.44109e+07		16790400	23495960	77099100		170424680	71710060				50188880			71346480	1.33633e+08	117927120	1.29768e+08	178618480	97633420	127381260	179644560	211696840	237601120	311632580	301308180	182713260	84014540	1.30641e+08	2.3098e+08						53878740	212149460			200848800
SHSA5_HUMAN	2	1081322000	1983658000	2607924000	3736235000	2664435000	875173000	1710855000	2703282000	2202066000	218822000	3095179000	1003720000		2356833000	2674118000	663481000	206632000			5079159000	5136682000	2398923000	4740001000	4474236000	5740225000	5106460000	4195384000	4975383000	5696479000	5371121000	2986849000	5142892000	5368867000	4882049000	5998239000	6747947000	5699446000	4953947000	1874155000	266800000	620747000	350083000	5149447000	369127000	4760310000	241776000	918942000	6654153000
SLAF5_HUMAN	2		5.37683e+07					2.51071e+07		5.46593e+07											5.62694e+07			7.30068e+07	7.54797e+07	9.90999e+07		6.1371e+07	8.22802e+07	1.13264e+08	6.43595e+07		6.08195e+07	4.61536e+07	8.07081e+07	5.75464e+07	5.12622e+07	1.02169e+08	1.0413e+08										5.55918e+07
SLUR1_HUMAN	4	2272163400	4.08455e+09	2645276400	2510738100	2405508300	4.00484e+09	1913055300	2416459500	4381954200	1613336400	2424953700	935941500		830466000	983256300	4947415200	2708667000	816215400		1605052800	1327692600	4660297200	12086755200	13059762300	3154542300	3.88768e+09	6116596200	10519119000	8191076400	30824855100	6320211300	11464677900	11483561700	7517086200	19810896300	4977215100	13162851000	9791847000	4844958300	1381500900	3.54303e+09	6618175200	4048925400	1735519500	3023443800	2.13394e+09	877043700	2951488800
SODC_HUMAN	2	793854880	7.515e+08	924538160	641171440	1008032480	791467040	1157702000	1578325840	756574000	187321680	652426320	1039598560	1.02517e+09	726667760	1339563680	409070480	1094504320	707674240	273080080	1374711520	9.28346e+08	685943440	1220528400					1971307520	515292960										1309300720	199632160	9.85858e+07		892513440	280716800	784376320		180645920	899393040
SODE_HUMAN	8	6421851000	1302639300	1411554300	1253063100	756903600	1125306600	764376600	1097990400	1346841300	816496800	1358352900	1187173500	5124633600	8946564300	996103200	9398633100	1110424200	5511909900	6.36736e+09	2917968000	1131634800	835227000	1256656500	1252935900	1150237800	827595000	1.94673e+09	868394400	1993653300	8.70461e+08	1228831500	2059081800	892705500	1850839500	792138000	707820300	858075300	1405941600	5152045200	619130100	16098304800	744962700	18049028100	335919300	1.61697e+09	1232075100	11444835900	8482188900
SPB3_HUMAN	2			8.67603e+06						1.16119e+07			6.27976e+06								2.22761e+07			8.49155e+06					8.88019e+06			1.22232e+07					4.59181e+06	2.72635e+07
SPIT1_HUMAN	2										9.26104e+06				1.59813e+07						1.02506e+07	4.24161e+06		2.03525e+07	9.59283e+06	1.49925e+07		2.7719e+07	1.84507e+07	3.30902e+07	2.92825e+07		1.77838e+07	2.60907e+07	2.20435e+07	2.13268e+07	1.59403e+07	2.29859e+07	4.03568e+07							2.7991e+07			1.71245e+07
SPRL1_HUMAN	2																				3.48887e+07			3.30567e+07	1.96834e+07	3.16469e+07			2.53059e+07	3.86415e+07	1.05002e+07		2.70616e+07	1.14428e+07	2.80613e+07				3.87404e+07					2.66315e+07
SPRR3_HUMAN	4	3.7109e+07		7.42611e+07		2.50417e+07	1.31556e+08	1.34643e+08			5.36071e+07			1.53944e+07	6.52299e+07	1.85337e+08	4.32621e+07	1.57563e+07	3.95965e+07		1.33792e+08			4.26574e+08				7.57303e+08	2.62065e+08			1.79325e+08				2.702e+07	8.09926e+08	2.41167e+08		1.06333e+08	6.33459e+07	6.3363e+07	1.57386e+08	4.00212e+07	2.72921e+07	5.74236e+07	2.44625e+07	1.10478e+08	1.36511e+08
SULF2_HUMAN	2	1299168000	11587995600	7395402800	6803559600	6886631400	3752874400	10045511200	984369600	12008629000	1299515000	8.07413e+09	4840303000	1733542600	3769808000	2272988800	3151662200	1287161800	1063138600	1255931800	9500513000	5131505400	4224794400	27901992400	51590641400	45190920400	53927894600	31748903800	8677012600	53240557000	62818589800	15506736000	47069439600	37391540200	31821010400	41074806400	72813994200	53621771200	39126123800	6858316200	3.83407e+09	3.68799e+09	1348303200	9102573400	1128721600	25564392200	3904582800	1507992600	3.03323e+10
SUSD2_HUMAN	5																							1.72077e+07	4.12383e+07	3.02038e+07		1.12053e+08	1.34127e+07	4.78548e+07	2.83652e+07	1.54099e+08	4.80442e+07	3.39633e+07	3.63759e+07	2.95031e+07	9.65348e+07		2.52908e+07		3.19443e+07		5.64549e+07			1.96696e+07			2.54418e+07
TENA_HUMAN	3							3.28367e+07																6.71799e+07	4.15948e+07	5.37523e+07		1.44905e+08	6.22124e+07	4.36699e+07	5.37591e+07	8.72251e+07	3.80385e+07		3.39312e+07	4.12883e+07	9.39878e+07	8.97513e+07	4.78025e+07
TENX_HUMAN	8	1.44497e+09	4397398600	3344745400	6093924400	3982699600	1595967800	2226524000	1360081200	3368008000	2.01045e+09	3710453200	1812647000	2728738600	2216605200	4207900200	527587000	2530938000	1.58446e+09		1557169400	3069649400	2034587000	3350143200	4040157400	1937289600	2893988000	1.93285e+09	2219372600	3943928600	983413400	3135875200	1016293400	3631897400	1012293000	6012272400	4063639200	3755170000	4268618600	6351292600	3.63771e+09	3135436800	4543879000	4769929000	2469260600	5164132800	3156315600	4.13781e+09	2.89347e+09
TFF1_HUMAN	2	300181000	1285999750	1240351000	495652000	1128148500	500369500	1257759500	538340750	1037683500	379758750	953684250	485264250	702371000	538960500	793187500	422170000		2.60739e+08		1210991500	336912750	694943250	3.95515e+09	884475750	962277500	2831406500	9797711000	3285757250	3540678000	2213173500	1201408500	2804859000	2820260250	2691824000	2374882000	9789302750	2262115250	3383021000	1026833250	161107250	143467500	786666250	528054750	295389500	447496500	619269000	2.63459e+08	671244750
TFF2_HUMAN	6	184776800	1745482400	1766192400	860576800	2436084600	1633016200	2835242600	1801530200	1541892200		1338977800	1400257600	140130400	788854800	1637550600	2007344000	115954200	464972200		3138306200	979997200	679004600	13384633200	4526007000	5409997000	4650986400	38466797600	10364526600	7952334800	5385646400	3942987800	5298947800	12926135600	4.46455e+09	6415936200	52972277800	9596360000	11803871600	1545772600	756285600	1066608600		617506800	239298600	2765439000	1305296800	1687211000	3184195200
TGM4_HUMAN	14	2.30761e+08				6.78888e+07																					6.67427e+07	3.61228e+07		7.26138e+07	5.09489e+07			6.23645e+07			2.91741e+08		1.24654e+08	2.776e+07	2.95728e+07		4.99348e+07	2.05945e+07	2.85044e+07	1.79647e+07	4.50138e+07	1.91407e+07
THBG_HUMAN	9	765699570	400899060	390719880	787480920	836849070	1478451690	8.94886e+08	960815070	4.75933e+08	599558940	388039770	1351901610	1375603560	542342520	9.49353e+08	1118836800	1470193110	807734520	4.50861e+08	796132350	806355180	703620540	9.23459e+08	1.8416e+09	1500102090	1334982870	2713615740	1154717100		1.06374e+09	2.11489e+09	1468150290	1482179400	1370802060	9.74923e+08	2621915820	626281470		1042815960	551866950	989781210	487570500	400453830	1131006420	1451170440	599951790	1193076720	1339068510
THRB_HUMAN	13	10830666000	25894162000	1.2525e+10	12911262000	11059860000	11574892000	47540500000	7150710000	23804760000	11014402000	12526892000	11468982000	5116048000	1.3829e+10	18033974000	4859722000	6902952000	11364262000	7016954000	39983762000	12543314000	10438680000	231475230000	86026290000	112303632000	90334804000	1.05585e+11	2.00161e+11	178490480000	1.01435e+11	39548936000	1.02465e+11	90742260000	1.11386e+11	88541474000	70736932000	1.27156e+11	208313784000	1.20797e+10	2.71958e+10	6789902000	13546008000	1.51378e+10	5899544000	35657636000	1.4438e+10	11969258000	36323322000
THY1_HUMAN	3																							7.06538e+07	3.16585e+07	3.69883e+07	4.54235e+07	4.35829e+07		1.10949e+08	6.42993e+07	7.72514e+07	3.20148e+07	3.50895e+07	2.72668e+07	5.12217e+07	5.50928e+07	9.20711e+07	1.18642e+08		1.193e+07					3.37338e+07			3.34639e+07
TIMP1_HUMAN	4	574915120	3.98476e+08	710571560	737324160	694120360	718145320	482687520	2.4366e+08	4.90176e+08	391996400	800692320	486206680	165738080	168911920	77258560	323677360	439673840	342153920	457634360		1164950600	341063640	454988200		619604960	207735200		609035840	362896400		977593160	1616978360	440286880	5.32837e+08	264650920	522321720	1.23434e+08	70829400	294270840	439774720	2.67227e+08		367948160	249014520	400769080	371517760	431401680	365484360
TITIN_HUMAN	3	1725049700	1955703400	926523500	1187921600	1226847000	1553279000	2814819500	1804163000	2085367200	1427089600	1048996100	1752319700	1955178200	2146048000	1800961300	2552835600	1798507000	1415535200	2814738700	3241483900	1538411800	3012840100	595617200	405797800	217341900	500040900		400151900		83678500		222290900	875851800	196323800	911797700		209373000		5.18908e+08	825765900	661348000	887689000	805000300	2171439400	1155894500	837976800	1091355500	942390600
TNR16_HUMAN	3		109651770					81175140		5.04165e+07											62937360			181493910	127477800	149957520	1.1923e+08	411616410	1.8588e+08	350289450	241278180	2.18897e+08	180291600	134426310	181546980	1.99397e+08	487136850	4.23689e+08	268470150							123460950			134217690
TPIS_HUMAN	6									3.37259e+07	2.97567e+07		9.20001e+07					3.62758e+07		2.29685e+07	1.88101e+08		5.09214e+07	2.75352e+07	3.27225e+07	7.34771e+07			3.19274e+07	8.80689e+07	3.3201e+07		3.80568e+07	5.25607e+07	4.11744e+07	3.90352e+07		3.60002e+07	1.24631e+08			9.56006e+07
TPP1_HUMAN	4	473848550	1394833580	610438430	4.528e+08	563650780	926150260	1256930640	994192080	1190557830	516720750	5.21633e+08	8.27046e+08	5.22788e+08	421666280	583354590	553462700	4.70052e+08	195883240	349028750	1901358340	437549560	445182710	1466213420	1168473110	1117153030	395903410	2406411840	1354603320	1130687040	2168581870	5312545840	3277722070	1186318070	3.76756e+09	1789827340	5353266520	929345900	1.5838e+09	221274340		711812990	575776810	606609990	810347860	1842927170	1809974110	506263730	2005968090
TR19L_HUMAN	2		7.20806e+06	3.60054e+06	6.00633e+06			6.44648e+06		6.54349e+06		3.32483e+06									4.39188e+06	3.94693e+06		4.44783e+07	2.64884e+07	2.55818e+07			4.09182e+07	2.07355e+07	3.41342e+07		3.18187e+07	3.35967e+07	2.73901e+07	4.71677e+07			4.21102e+07		1.69829e+07					1.06614e+07	3.02999e+07		1.41364e+07
TRBM_HUMAN	2				2.43286e+07			5.24932e+07	9.20059e+07	3.72158e+07		3.07301e+07			1.33333e+08	7.02321e+07			4.57586e+06	7.24071e+07		7.77172e+07	5.81364e+07	8.34092e+07	3.93888e+08	1.31648e+08	8.84468e+07		7.34868e+07	9.25767e+07	7.17072e+07		3.62609e+07	6.19601e+07	6.46985e+07	6.92839e+07			7.35199e+07	2.04869e+07	7.7192e+07			1.03128e+07	5.22604e+08	6.9107e+07		7.14696e+07	2.38494e+07
TRFE_HUMAN	73	967645800000	716878800000	746618400000	8.6228e+11	839407800000	1052789100000	714654600000	628227600000	7.49245e+11	828653100000	716090100000	972252600000	832428300000	873592500000	8.02372e+11	8.39665e+11	1037394600000	949089900000	881727000000	659676600000	697534200000	751377000000	152912100000	9.91419e+10	79407900000	88377300000	3.21123e+10	134996400000	55905300000	4.14744e+10	22271700000	48275700000	88080300000	4.19958e+10	46068000000	5.37108e+10	42240000000	62409600000	628412400000	497956800000	1139968500000	415836300000	660590700000	1043750400000	748218900000	497303400000	1252326900000	7.61861e+11
TRFL_HUMAN	35	2359419300	1969154100	1851220800	2628626400	4247300700	3708523800	1813723200	3383879400	1458584100	2892141900	2316285900	2.82069e+09	2177650800	3.0988e+09	2090379600	2.95969e+09	3079546200	2452465800	2317262400	2130695100	2221202700	2441529000	1648080900	1872648000	1388192400	11511149400	10260225000	2147993100	1332950400	3351487500	6.49303e+09	3358629900	19836900000	2790279000	2402217900	4858645500	3.44102e+09	2130667200	2106366300	1727958600	2151899100	3.97804e+09	3690305100	3859239600	2749405500	4459312800	4061682000	3715219800
TRFM_HUMAN	3												4.96724e+06										1.24701e+07	7.45383e+06					5.84663e+06	7.02227e+06	2.51662e+06		8.5539e+06	1.90036e+06	1.03096e+07	6.78375e+06			1.06365e+07
TSP1_HUMAN	3		6.88273e+06							1.0628e+07														1.097e+07	7.35515e+06	7.16549e+06		1.31361e+07	9.12393e+06	1.20598e+07	1.16722e+07		1.01227e+07	7.41181e+06	8.07944e+06	9.70547e+06	7.40488e+06	6.08556e+06	1.21517e+07							5.1359e+06
TTHY_HUMAN	11	36143976000	16951776000	51608980000	36491976000	3602380000	1.32102e+10	7076232000	5178704000	12187308000	4.96367e+10	62539892000	1.22033e+10	4443496000	51101828000	3003240000	3473736000	4393384000	37026388000	48765472000	5595376000	43862848000	6.32205e+10	7883012000	2966236000	2662084000	1311148000	6.4496e+09	8707424000	13923480000	3927644000	18913568000	3049988000	4805880000	2107488000	4304180000	24385520000	6386148000	14141328000	81954464000	21345276000	26720252000	5.669e+10	49723980000	3.86292e+09	5529372000	19419560000	24173356000	5.85986e+09
UFO_HUMAN	5		101964520	59133690	215013890	128022370		244684580	185694180	88838190	137400620	1.82213e+08			1.16817e+08	171766070	153486130			1.11278e+08	77676060	36701560		385319690	225517530	2.6668e+08	270576600	62200740	334311670	275921800	180084940	170602040	279665050	253935640	301134400	153722800	1.06122e+08	196613200	299268410			81768680				1.24601e+08		86843400	141531880
UROK_HUMAN	3							2.40941e+07	5.58233e+07									4.63854e+07	1.57413e+07	4.66013e+07	1.00265e+07			4.81156e+07	1.83262e+07	1.39389e+07	1.01992e+08		2.96445e+07	4.5921e+07	4.06402e+07		8.74289e+07	4.99848e+07	6.7908e+07	4.03655e+07		6.16058e+07	3.41424e+07
UROM_HUMAN	34	46429000000	222340680000	3.24928e+10	48626040000	40910880000	95809040000	182077080000	98871440000	220151760000	32696920000	3.18687e+10	93006480000	23632680000	35156120000	49543600000	6.60272e+10	25268280000	44989440000	29032480000	184662720000	49508800000	54511880000	746623560000	275610200000	282712880000	315843640000	220786280000	693959560000	1332845800000	1230975760000	2400143240000	457016800000	495411640000	545791600000	1.00095e+12	369588760000	4658850000000	1221439400000	43317880000	65957600000	41866720000	57386360000	32394160000	32243360000	140436560000	44656520000	30733040000	1.21868e+11
UTER_HUMAN	3	4523440700	14625215600	23488165100	7830116900	8491465800	9999461500	11789946000	6.87549e+09	12009325600	8.69596e+08	20860595800	10201356300	8575748000	3.47476e+09	6723861800	9463374800	13227251200	3242337600	762091400	15244764900	11199287600	2932938600	4349480600	5541452200	4915277800	2846880600	5135135500	4488334500	3750421300	24086268200	1355823300	14787018300	7930927700	14444425500	23661100700	6712865500	3.44307e+09	4956599300	19571911400	6573533500	3185648600	8.17647e+09	22309443700	7054502100	8385942300	4746850000	5426571600	8165469900
VASN_HUMAN	13	3746316000	14283216000	5754713000	5058227000	9069150000	6877001000	13596206000	5.81147e+09	15671244000	5010950000	7060650000	7055809000	3013574000	6.52381e+09	9744212000	4053050000	3924918000	3168589000	3468525000	12381115000	5250940000	7284366000	70208096000	44266928000	56810886000	5.65097e+10	28806937000	76730571000	97864832000	106103905000	2.26182e+10	99926274000	106675349000	84174484000	69945137000	24753475000	47457456000	77056978000	2.67131e+09	3040972000	3904009000	2936427000	3.53465e+09	2187823000	22428353000	2917269000	3074859000	21335008000
VCAM1_HUMAN	3	107000340	371112330	309942000	165609930	2.05173e+08	116407140	339292020	168096300	373118310	63071790	298732230	106049610	160046250	171069090	192883620	187350090	82279350	176773470		395929800	216667950	257690040	275566980	491664090	4.77166e+08	950275740		252924330	349727940	487623990		4.7764e+08	389730960	325211970	389809350	98313120	5.08912e+07	1.30757e+08	175565460		160751760		95233800	51500220	178449810		103937100	163740630
VMO1_HUMAN	6		318030580	138426890	100368450		93764510	1.34035e+08	131922280	327472950	192934980	235686010	110981710	187733700	122768870		312459070	298095350			141108800	3.2294e+08	1.13035e+08	865522490	426610310	356347880	1022581280	701925980	1008503510	529413850	1133933220	199313170	1763670370	1270578190	856034970	620219530	529477060	262812130	431333000		208650190	270863880		455370860	88578280	101277470		150463880	170829540
VTDB_HUMAN	22	3.12686e+10	13963590400	34367740800	35547923200	10299936000	18424217600	12068870400	1409830400	13012659200	60841542400	25879494400	17230444800	9352576000	23633408000	8759558400	1068979200	1.15092e+10	3.34171e+10	41918844800	11067148800	31186000000	24021081600	5168419200	3842016000	1777564800	10893350400	3994883200	6414668800	4552089600	1506153600		3.98179e+09	15562892800	6077884800	987040000	3959667200	2843865600	3691132800	45019440000	32531052800	34722976000	36150464000	21787296000	11562256000	3728828800	34604332800	41576406400	4996704000
VTNC_HUMAN	8	7.28451e+08	1899649000	3054257200	1295852800	1051505700	1265213300	2103151200		1951771100	1986581300	3134502400	1231102100	329601800	3202375300	1286276500	421240700	1.58713e+09	606965000	3240307700	1837321500	1650758400	3392643100	3294107400	3545374600	3600059700	3064788800	7688976700	4865902100	4.19363e+09	5.74184e+09	10598005000	4511299400	3258225400	3352706900	5022198500	7515182000	10044536800	4.83081e+09	2626236200	2390114000	1516853300	2430795800	2582362300	951641900	2210610800	2542449400	1387911100	2420404000
WFDC2_HUMAN	4	562069200	1357118400	719109600	8.44496e+08	862791600	7.26383e+08	2078934000		767936400	676513200	877417200	814136400		1224709200	825105600		290809200		390205200	2102641200	1752062400	658125600	2564707200	1634714400	1461688800	7.23452e+08	11786649600	3192631200	4016469600	2892344400	3100204800	2545963200	3939949200	1283884800	2.79367e+09	10528729200	7395352800	3134524800	497640000		617232000				1216419600	260211600	155403600	2402122800
WISP2_HUMAN	3		277167180	157255020	119283360	1.17024e+08	310348170	310053420		356851860		1.19724e+08	5.29112e+08		176413770						349192290	252616470	134669310	1.84717e+09	366963750	5.07615e+08	538944480	1299702090	1524498090	464981880	967338060	702114150	333939960	459865020	302936190	899620230	1440981660	1.06366e+09	441217170					1.02883e+08		172310850	417747210		272211450
YIPF3_HUMAN	2	2836724000	19502780000	9291832000	10605045000	11589985000	8817512000	23723260000	5297864000	19043585000	3838846000	8784600000	9284935000	4439127000	8624517000	9829919000	9460506000	4633937000	2515106000	3735028000	27449697000	10166299000	10071072000	5.55596e+10	46409429000	46751254000	35353175000	85685303000	58492973000	56219504000	41693696000	36255230000	3.2817e+10	36687563000	3.12239e+10	45059674000	151608644000	79534873000	82632836000	3129544000	1225730000	4004253000	1170554000	9124973000	2977447000	35696936000	5326057000	5163675000	28117617000
ZA2G_HUMAN	16	249527280000	401182260000	228933720000	200210580000	269753190000	234216270000	433089120000	269788020000	457253400000	205166760000	199805520000	187796910000	231735600000	157591560000	229738680000	327320730000	262249260000	209973300000	153328110000	431506290000	174827250000	152487030000	68880840000	116391540000	106228920000	118723860000	45690510000	79994190000	111316680000	49045800000	16465560000	69963150000	112542180000	86916330000	42415200000	23176140000	31014180000	121928220000	129870750000	89029350000	118011780000	96055980000	183862410000	242801220000	2.70571e+11	91147530000	137548830000	296635500000
[truncated: 2 more columns]

## Sheet: Table S2
PROTEIN ID	PEPTIDES	FSGS_B_10	FSGS_A_4	FSGS_B_1	FSGS_A_8	FSGS_B_6	FSGS_A_5	FSGS_A_7	FSGS_B_9	FSGS_B_4	FSGS_B_3	FSGS_A_1	FSGS_B_5	FSGS_B_11	FSGS_B_2.raw	FSGS_A_6	FSGS_A_9	FSGS_A_11	FSGS_A_10	FSGS_A_3	FSGS_B_7	FSGS_B_8	FSGS_A_2	Normal_2_B	Normal_1_A	Normal_1_B	Normal_8	Normal_3_B	Normal_2_A	Normal_4_B	Normal_5_B	Normal_6_B	Normal_7_A	Normal_8_B	Normal_7_B	Normal_5_A	Normal_3_A	Normal_6_A	Normal_4_A	sig PCA 389 pr
APOA1_HUMAN	22	40485504000	12745588000	50808504000	18458020000	1.55532e+10	29735696000	9553704000	3116740000	12638328000	85784564000	48417164000	36581736000	5.958e+10	39025528000	17956316000	1458612000	8757376000	40494060000	78912112000	9868540000	1.46277e+10	47225152000	4312844000	3.38607e+09	2295984000	4.21811e+09	6269936000	5335720000	4228648000	1037260000	69948152000	2918588000	4837488000	2434616000	1985984000	10159320000	5474972000	4357112000	0.458393
ANAG_HUMAN	14	2.08614e+08	947200000	398579200	9.91053e+08	1106726400	1147225600	1698944000	1213683200	968499200	728256000	730406400	1205926400	8.55283e+08	562073600	1284236800	7.77126e+08	595763200	425728000	518745600	1954752000	1219596800	904051200	4419456000	2763750400	2312793600	1752652800	1959040000	4005414400	2565414400	1896243200	1443353600	5363609600	1743257600	4509312000	2461030400	1944256000	1694758400	2934694400	-0.31289
ROBO4_HUMAN	14	44626496000	52374688000	1.25839e+11	121729248000	1.20046e+11	67284096000	50682304000	41177536000	53471392000	54506624000	123786112000	115305152000	91011200000	136593504000	195550048000	75564864000	85926432000	78723872000	173043680000	45619840000	84589824000	163584064000	39776736000	27774464000	25927584000	47063616000	27433920000	41877664000	33640416000	21858464000	23394176000	36879392000	5.44805e+10	30697920000	1.59109e+10	17194208000	17634304000	23714048000	0.180997
LAC2_HUMAN	3	17727732000	37310580000	37303905000	37986624000	25405584000	28543635000	40479603000	11767758000	39293322000	11177154000	3.24995e+10	19068873000	19110792000	12124470000	33378738000	6.86857e+09	22054200000	17198004000	9226452000	52184616000	45293613000	17446314000	43308201000	6.63113e+10	69787659000	30122406000	10638615000	40236099000	21494034000	49185939000	84346101000	52553343000	34345278000	69139650000	71366697000	13508331000	34776483000	19901112000	-0.72008
ACTG_HUMAN	9	819345600	988142400	5.18458e+08	327153600	1.55428e+09	1350878400	1056067200	1063915200	1.47151e+09	2831889600	7.22088e+08	1172376000	759283200	710136000	1425556800	308030400	888609600	1006171200	1977451200	658857600	1047513600	593856000	4.17149e+09	5429520000	5761656000	3018283200	4492656000	5215032000	6031857600	2059934400	3430065600	3015000000	3775046400	4906828800	1665475200	3791001600	5.98451e+09	7210137600	-0.334023
LMAN2_HUMAN	12	913086000	8668212000	4676467000	3269172000	2442851000	1758943000	9392931000	1759831000	8091715000	395826000	4873677000	1728085000	1307543000	2271282000	2404038000	1644798000	1154104000	713101000	1474006000	8514292000	2956559000	2327115000	17261018000	19379786000	1.60419e+10	7339801000	4015388000	13221765000	10124606000	13437364000	2546044000	20685923000	11037655000	32695272000	19462407000	4539419000	7030333000	11185470000	-0.251041
ZA2G_HUMAN	16	249527280000	401182260000	228933720000	200210580000	269753190000	234216270000	433089120000	269788020000	457253400000	205166760000	199805520000	187796910000	231735600000	157591560000	229738680000	327320730000	262249260000	209973300000	153328110000	431506290000	174827250000	152487030000	68880840000	116391540000	106228920000	118723860000	45690510000	79994190000	111316680000	49045800000	16465560000	69963150000	112542180000	86916330000	42415200000	23176140000	31014180000	121928220000	0.497049
YIPF3_HUMAN	2	2836724000	19502780000	9291832000	10605045000	11589985000	8817512000	23723260000	5297864000	19043585000	3838846000	8784600000	9284935000	4439127000	8624517000	9829919000	9460506000	4633937000	2515106000	3735028000	27449697000	10166299000	10071072000	5.55596e+10	46409429000	46751254000	35353175000	85685303000	58492973000	56219504000	41693696000	36255230000	3.2817e+10	36687563000	3.12239e+10	45059674000	151608644000	79534873000	82632836000	-0.217044
K1C10_HUMAN	20	5168624200	8671352800	3884523300	5147273200	3.91124e+09	5657626800	7704217200	5704599000	9340092000	5454662900	10136678400	3305393600	8146312300	4223098400	15210064200	4910924100	5006097800	5611236900	4173602900	2.68681e+10	4452977500	3764698900	10319132400	1.60099e+10	12326902800	8.45163e+09	14002632800	6802234500	9779728500	7766652700	22023297700	3452327300	26598105300	5669402200	15185607600	11936761800	25077073000	9917733600	-0.829151
UROM_HUMAN	34	46429000000	222340680000	3.24928e+10	48626040000	40910880000	95809040000	182077080000	98871440000	220151760000	32696920000	3.18687e+10	93006480000	23632680000	35156120000	49543600000	6.60272e+10	25268280000	44989440000	29032480000	184662720000	49508800000	54511880000	746623560000	275610200000	282712880000	315843640000	220786280000	693959560000	1332845800000	1230975760000	2400143240000	457016800000	495411640000	545791600000	1.00095e+12	369588760000	4658850000000	1221439400000	-0.244079
SAP_HUMAN	5	5.26781e+08	7217350400	2750841600	3215888000	3234816000	2473619200	12818832000	3634259200	5811104000	1413193600	2052752000	2069184000	1242841600	1496851200	2395702400	1868672000	1251660800	813404800	1594652800	11424358400	1902534400	1726275200	60042236800	23334313600	19665027200	13427440000	1240720000	41524412800	24021088000	16443814400	4863414400	43661446400	20463497600	38976496000	18138764800	3973091200	4515222400	22108694400	-0.329913
IGKC_HUMAN	12	172411620000	515928580000	471226060000	599897530000	396727640000	210394890000	577323740000	118631610000	574971280000	183532340000	489961930000	233957060000	218986860000	241872770000	376902240000	126761180000	229702980000	165481400000	149109550000	528260210000	604411710000	216047730000	458249960000	437936150000	464275610000	233081390000	189523310000	397970340000	178350570000	511683170000	164065300000	388326410000	318677410000	360553510000	511527110000	173067650000	275951650000	172758420000	-0.91774
A1BG_HUMAN	29	160902819000	117368911000	6.23909e+10	105381149000	92971898000	146411202000	1.74685e+11	198531027000	110697897000	197428360000	6.83314e+10	150768476000	216879956000	142773938000	96444935000	188207378000	273461416000	132546560000	185405002000	162596865000	89339488000	122109651000	29887696000	87855782000	67149427000	33300058000	2298515429000	22648764000	13179419000	39153173000	91876512000	60465469000	38953350000	6.18699e+10	30448333000	245627771000	20624646000	12214282000	0.833728
CYTC_HUMAN	6	455645200	1198714800	4495115600	851393600	740379200	1573600800	2.53082e+09	641070400	1693819200	1061622400	5712616000	1770873200	4662416000	1484204000	1353011600	828029600	438464400	434098400	602083200	2559821200	1181534000	1256251600	6037800400	5729796800	4827238400	3818834000	2709775600	5857992000	6172084400	1697005200	2128224400	6557307200	5247696000	5577576800	2308198000	3700645200	1846841600	6396260800	-0.529643
IBP7_HUMAN	4	563179600	1100644300	446154200	660148200	573934100	651640500	1301171200	2016078300	9.27819e+08	733319900	496857900	725442400	141356600	438317800	476568200	542643300	212514400	1305116800	589538400	974330300	410534200	370393200	6996014600	3514447300	4814823900	4221613900	10754404100	6122598500	11941207700	8005636100	5409171000	11128414100	7.39494e+09	7799629200	6.37329e+09	13482019300	13661187900	12939636300	-0.15716
IPSP_HUMAN	9	386608950	435427200	127576800	565057350	337258350	206715600	618356700	451830600	379208700	3.73253e+08	156955500	183198600	525821400	651690000	587919150	520024050	289294200	659148750	381396600	543839400	345319650	573528150	547390350	1393780050	1179079200	2587712400	339048450	467122500	1991416050	1926311400	911529450	2944433700	3405741300	2432038050	1939263300	379776150	686175750	2261118600	-0.600953
GELS_HUMAN	11	726974500	9142924000	12799611300	7055863500	2689341900	1166461100	7707005600	2279164300	12325287800	1196883100	13575186800	1570443000	1186569300	861499100	2466704800	1935618300	363913900	590223900	14110614000	6660192000	5531127700	1400154000	5768270900	12359605300	11360428100	3682026600	1305400600	6496247100	3800190100	16674557900	2039609600	16855680100	5418084000	16656378900	10836316400	1856335600	5510500100	3386265400	-0.611088
KNG1_HUMAN	22	10580955000	10326525000	11981475000	10085790000	8162550000	7311150000	12890790000	8.46038e+09	9609435000	13503600000	13311705000	7415100000	3450645000	10179180000	8144235000	7832880000	5613465000	10896105000	9780870000	14268705000	9574785000	10940655000	98626605000	129704355000	79646490000	40930560000	14893560000	151428255000	101510145000	29988255000	15376845000	6.73032e+10	70651680000	91771515000	40813740000	16532505000	18310710000	83358990000	-0.217355
CLUS_HUMAN	13	1042300800	1.4432e+09	3035577600	1893110400	1047254400	1207555200	2703715200	1469232000	1181116800	2037888000	2.9723e+09	1381104000	2254694400	1889251200	795110400	1590307200	2.08627e+09	1178784000	2052316800	2378707200	1.89481e+09	1.72886e+09	5034211200	5659142400	6123571200	45848793600	1993795200	4361068800	12035462400	3.42104e+09	2.91001e+09	8.32343e+09	55209168000	6542611200	3516854400	1345651200	6030000000	11798380800	-0.597931
TRFE_HUMAN	73	967645800000	716878800000	746618400000	8.6228e+11	839407800000	1052789100000	714654600000	628227600000	7.49245e+11	828653100000	716090100000	972252600000	832428300000	873592500000	8.02372e+11	8.39665e+11	1037394600000	949089900000	881727000000	659676600000	697534200000	751377000000	152912100000	9.91419e+10	79407900000	88377300000	3.21123e+10	134996400000	55905300000	4.14744e+10	22271700000	48275700000	88080300000	4.19958e+10	46068000000	5.37108e+10	42240000000	62409600000	0.0948997
KV402_HUMAN	3	5119187500	13163762500	15058750000	14735875000	8956762500	8760587500	14827225000	2006637500	14383600000	2235362500	18181975000	8619887500	6877237500	8711500000	13611062500	4416037500	10024875000	5111662500	2559812500	17039837500	13550250000	6746512500	27386012500	17246775000	17161112500	12954987500	5179037500	20711337500	4772950000	12201262500	9855562500	11877075000	10486087500	12348437500	14678300000	4277000000	6.63924e+09	4646862500	-0.928969
PTGDS_HUMAN	10	7912294000	101518667000	96287295000	58485809000	28168419000	16533162000	127831677000	15264183000	92252379000	2201368000	77324439000	13879653000	14134351000	16759406000	30253195000	16128907000	13089534000	7249524000	2501870000	99403702000	54327708000	21781190000	89691519000	127660953000	111743716000	109792535000	75388179000	89722055000	40777705000	121448265000	61043199000	110762747000	78945623000	131827035000	120086290000	59992136000	98206205000	49287186000	-0.356914
A1AT_HUMAN	42	1441846980000	712817280000	708553440000	909335700000	8.49642e+11	739284840000	589967280000	1085873040000	765835560000	1490779080000	738540180000	758494800000	1386417060000	1030507380000	866341980000	902165040000	1505547540000	1247086260000	1407294000000	560422800000	777054600000	9.24357e+11	122997420000	136238760000	84191940000	79255260000	30780540000	126936180000	109563300000	43216740000	2.90833e+10	74152260000	90833400000	62192340000	46168920000	5.23757e+10	6.65469e+10	126138600000	0.0708748
AMBP_HUMAN	37	75608340000	614400420000	633695730000	378484680000	227563320000	130916640000	666039690000	140366880000	575623620000	39858570000	642683730000	151987080000	1.10389e+11	188738370000	197963910000	167658300000	138030000000	93362850000	32549400000	731404920000	401641620000	1.82023e+11	756789600000	1240674630000	1245242460000	653658720000	486228330000	758815110000	343444320000	1511813700000	339393300000	979894230000	761415210000	852222900000	1137351150000	518732790000	547815390000	362193930000	-0.26144
K2C1_HUMAN	28	6280023000	19025743000	5560568000	9368282000	6322187000	6704838000	13761847000	8797417000	14514830000	11668125000	20213320000	5086223000	13321919000	10523347000	39588313000	5623560000	11373358000	5469255000	10077450000	51195351000	6.47992e+09	9928860000	23917783000	36923726000	23566120000	50863246000	31190692000	12243816000	34921952000	5819521000	44258103000	9253220000	48185705000	12904343000	32367474000	25338151000	137971784000	2.61287e+10	-0.514302
PGBM_HUMAN	31	15963264000	20909128000	36303976000	22465328000	5620920000	5269256000	16686432000	8227400000	21384792000	1.09663e+11	35678024000	4638344000	24612760000	8385624000	5895952000	1.29709e+10	21677928000	2.89781e+10	6.04542e+10	1.4289e+10	19124768000	6976240000	94231320000	1.3158e+11	141785816000	72898608000	45906040000	52150184000	63883064000	142610416000	41237936000	1.11955e+11	66593952000	1.1797e+11	121188424000	55865968000	68764200000	5.36206e+10	-0.579888
TPP1_HUMAN	4	473848550	1394833580	610438430	4.528e+08	563650780	926150260	1256930640	994192080	1190557830	516720750	5.21633e+08	8.27046e+08	5.22788e+08	421666280	583354590	553462700	4.70052e+08	195883240	349028750	1901358340	437549560	445182710	1466213420	1168473110	1117153030	395903410	2406411840	1354603320	1130687040	2168581870	5312545840	3277722070	1186318070	3.76756e+09	1789827340	5353266520	929345900	1.5838e+09	-0.427564
CUBN_HUMAN	12	720380440	389558520	1395876040	1103092120	613399800	649007320	1177824440	1636463920	887154840	694346640	1.03108e+09	679161080	854195160	860557880	727573080	976450280	300371760	630877520	582999040	921626160	719036760	865073040	1636473800	971441120	906707360	855044840	2261028120	1887406040	1742911040	1214518760	838179680	2190988800	929658600	1657043960	1170513240	2525663920	950940120	1921877360	-0.234108
PIGR_HUMAN	20	21994005000	15951780000	54158430000	27350280000	25008615000	49275435000	33640875000	21632670000	32023665000	1.59309e+10	68576130000	2.80985e+10	8951520000	25883520000	19228785000	2.91807e+10	11215920000	16983255000	12729855000	24666660000	22482840000	19071705000	42319545000	40715085000	5.21123e+10	19679370000	23507685000	46503840000	66738345000	43775340000	25258005000	61914255000	6.00204e+10	49187970000	42378450000	26406780000	67357485000	62108310000	-0.174031
CD59_HUMAN	11	4424420000	1.72531e+11	102044735000	6.52458e+10	47130720000	34667815000	213707260000	11486085000	181026885000	5584605000	91060580000	34074625000	12503465000	2.74448e+10	39357565000	15274220000	9228245000	4922970000	5505175000	200746650000	4.75177e+10	32092255000	995379580000	495480115000	7.06932e+11	433173195000	1534617175000	813054775000	865045090000	9.59738e+11	532292540000	596734775000	563468815000	638160055000	940790890000	1561944475000	1688907415000	865906990000	-0.126486
IGHG1_HUMAN	7	139460178000	99619910000	266336434000	202018076000	148464498000	144263444000	77409254000	2.91524e+10	121485208000	152492392000	310091080000	137860372000	6.21327e+10	156895466000	164441394000	18193344000	83160090000	152602060000	112976318000	62300082000	2.00835e+11	179165766000	89884470000	51376572000	4.93823e+10	40304914000	3.36585e+10	86691592000	98313514000	6.53804e+10	2.73314e+10	70567510000	48039394000	81755570000	5.21375e+10	51200526000	46372248000	1.16336e+11	0.839366
LYAG_HUMAN	20	544422290	195650700	495401640	518415740	372063340	502003540	697654240	230505030	316835670	471974150	398113080	549932100	489873320	463934640	303434430	520038450	233731940	847400140	506359560	6.31586e+08	327546790	432165310	2519470140	8.62146e+08	865021660	9.19885e+08	8.43451e+08	2195039200	1512853150	839292760	936994710	1769654720	9.42011e+08	1831120260	1015470940	867872200	9.11186e+08	1514654790	-0.311936
CD44_HUMAN	6	799537000	5641847200	1134855100	1837648800	2358126400	1652827800	8959485700	3.60475e+09	5452490300	7.25243e+09	1.87725e+09	1.93588e+09	624871000	1.72168e+09	3026190000	3292792600	820117800	3332194000	3227055900	10892185300	1924846400	1432938200	57215842600	30427561900	39208184200	37307845200	77548996000	5.74156e+10	5.4994e+10	37305678800	16603831200	54227090700	47790580900	2.77013e+10	33055879000	58174271500	50764912700	80739223100	-0.112501
A1AG1_HUMAN	15	251134400000	555325540000	429954800000	378139520000	445466780000	345274270000	673487870000	286321640000	5.1001e+11	4.35903e+11	354758690000	353839090000	338419070000	406141340000	350181590000	377677630000	4.25104e+11	280488450000	459486500000	634595060000	406793420000	499800510000	79221450000	1.13038e+11	150076630000	76366510000	114722190000	119506200000	2.90343e+10	67323080000	34880010000	131594760000	97717950000	174278830000	5.40767e+10	173424020000	159312340000	35369070000	0.329596
THRB_HUMAN	13	10830666000	25894162000	1.2525e+10	12911262000	11059860000	11574892000	47540500000	7150710000	23804760000	11014402000	12526892000	11468982000	5116048000	1.3829e+10	18033974000	4859722000	6902952000	11364262000	7016954000	39983762000	12543314000	10438680000	231475230000	86026290000	112303632000	90334804000	1.05585e+11	2.00161e+11	178490480000	1.01435e+11	39548936000	1.02465e+11	90742260000	1.11386e+11	88541474000	70736932000	1.27156e+11	208313784000	-0.111676
CADH1_HUMAN	7	1758521500	3052291000	1.55797e+09	1224577500	8.59909e+08	738389000	2691962500	5.33804e+08	3280931500	876261500	1300016000	789027500	381935500	438030000	812975000	329561000	691346500	1016846500	9.51297e+08	3106200000	1088844000	1698986000	3180693000	5393938000	6601357000	2931871500	1.71025e+09	3272096500	1711711500	6.39795e+09	1703837500	5984813500	3102836500	4815772500	7002419500	2209478500	4080220000	1975382000	-0.473794
VASN_HUMAN	13	3746316000	14283216000	5754713000	5058227000	9069150000	6877001000	13596206000	5.81147e+09	15671244000	5010950000	7060650000	7055809000	3013574000	6.52381e+09	9744212000	4053050000	3924918000	3168589000	3468525000	12381115000	5250940000	7284366000	70208096000	44266928000	56810886000	5.65097e+10	28806937000	76730571000	97864832000	106103905000	2.26182e+10	99926274000	106675349000	84174484000	69945137000	24753475000	47457456000	77056978000	-0.170983
APOE_HUMAN	10	298598900	358346150	265487500	187080750	80547400	80135350	195067150	477780350	353488650	292488500	211475450	110097750		96928900	316022250	2.257e+08	147895800	240888450	161282400	134475700	148833800	2.29867e+08	629230500	554632700	573195050	580920150	830870350	7.13362e+08	1425167050	6.82934e+08	557517050	715523150	718092600	820542300	699094750	1513124650	8.48367e+08	1031119950	-0.315966
VTNC_HUMAN	8	7.28451e+08	1899649000	3054257200	1295852800	1051505700	1265213300	2103151200		1951771100	1986581300	3134502400	1231102100	329601800	3202375300	1286276500	421240700	1.58713e+09	606965000	3240307700	1837321500	1650758400	3392643100	3294107400	3545374600	3600059700	3064788800	7688976700	4865902100	4.19363e+09	5.74184e+09	10598005000	4511299400	3258225400	3352706900	5022198500	7515182000	10044536800	4.83081e+09	-0.515338
EPCR_HUMAN	6	221788710	368713620	228923970		1.23331e+08	442310880	274224720	688797120	352549560	289391850	191128410	368738700	79823370	532573800	331789590	798515850	438818490	108596400	298125960	261114150	442680810	333488760	2963691060	2545519680	1985163510	994566210	377548050	3249577980	2084298480	1168264020	808723410	2827262130	9.43955e+08	2177884500	569848950	309600060	710409810	2859790890	-0.46518
PGRP1_HUMAN	4		5526881600	2362762400	1083152800	2902931200	700377600	4008384800	2305520000	3639464800	548007200	2081242400	1176091200	883880800	799148800	2357960000	1.04643e+09	617136000	587309600	960498400	3.86367e+09	9.24821e+08	803491200	3321696800	4565573600	3456992000	2387142400	1171896000	4992600800	1730520000	2296136000	3356123200	6572369600	1849862400	3.84608e+09	3.83807e+09	1812013600	1459120000	3589030400	-0.864638
DNAS1_HUMAN	5		579040010	431542630	738753250	403423770	274721380	569963520	219814800	576513200	412647510	3.41479e+08	744348750	387573780	1099698340	414326160	705580770	211827960		2.6578e+08	377283950	693912680	4.67478e+08	1.37617e+09	1210106390	1126692210	670211320	517507180	1102125020	495166410	408936810	239982160	938536160	7.12125e+08	1393591670	533109790	701122040	308518200	544925130	-0.867093
GRN_HUMAN	5		1132547000	546546000	523627000	681239000	553293000	1345162000	396162000	1050790000	230737000	7.9742e+08	439738000	157742000	260156000	483795000	576381000	1.27153e+08		274560000	1.34443e+09	614588000	291395000	17402112000	5.49293e+09	5787652000	4955626000	12510134000	18296356000	9686014000	6.06995e+09	2216643000	5351918000	2169856000	3.46674e+09	5650749000	1.25542e+10	17361097000	6998693000	-0.171056
LEAP2_HUMAN	3	2684707200	4059676800	2966176800	1273968000	1664128800	674244000	1600430400		4300344000	1339437600	2323123200	657115200	824796000	1385467200	2495016000	1259647200	2640103200	1114992000		1806861600	1173571200	1119355200	7990380000	2804587200	3140488800	3099232800	3352190400	3788229600	3691742400	3860006400	1386266400	4351449600	4786020000	4103740800	4817124000	6714986400	2111248800	2659975200	-0.70116
TFF2_HUMAN	6	184776800	1745482400	1766192400	860576800	2436084600	1633016200	2835242600	1801530200	1541892200		1338977800	1400257600	140130400	788854800	1637550600	2007344000	115954200	464972200		3138306200	979997200	679004600	13384633200	4526007000	5409997000	4650986400	38466797600	10364526600	7952334800	5385646400	3942987800	5298947800	12926135600	4.46455e+09	6415936200	52972277800	9596360000	11803871600	-0.283354
TFF1_HUMAN	2	300181000	1285999750	1240351000	495652000	1128148500	500369500	1257759500	538340750	1037683500	379758750	953684250	485264250	702371000	538960500	793187500	422170000		2.60739e+08		1210991500	336912750	694943250	3.95515e+09	884475750	962277500	2831406500	9797711000	3285757250	3540678000	2213173500	1201408500	2804859000	2820260250	2691824000	2374882000	9789302750	2262115250	3383021000	-0.265973
FBN1_HUMAN	19	5.08654e+08	1140225000	445671000	805616400	494730000	5.32625e+08	1362046200		9.44624e+08	439116000	433099200	866212200	5.16851e+08	5.14091e+08	600493200	8.3134e+08		662703600	2.36711e+08	1287526200	747021600	423425400	5266135200	3096871800	3058770000	2887677600	7334782800	5029658400	5252859600	6686955600	2103685800	3261147000	3110230200	2527897800	5578870800	7013311800	6024817800	6.39168e+09	-0.121849
DAF_HUMAN	4	304059840	860401920	476179200	241772160	380587200	265050240	924302400	465796800	995137920	296479680	936962880	299174400	95175360		195296640	302211840		1.01587e+09		1316925120	196035840	295673280	1000520640	947553600	1060799040	744683520	1096240320	8.7233e+08	4.84189e+08	764111040	645146880	951491520	981146880	1066766400	914686080	1352568000	1273977600	444487680	-0.567133
APOH_HUMAN	4	310478800	1403460000	2004574800	736285400	798243300	624392800	1641212000		1546246800	273719900	2014055500	430157100		936227600	618754100	861839700		536275400	543970700	1544224100	688328200	1040549200	2104060000	1454603800	1999704500	651727500	1861652400	1853821500	1717600000	4640006000	1477407200	1740923200	815283700	1957589400	3173876200	1688525100	1278380300	1782642800	-0.209879
OSCAR_HUMAN	4	243171630	200931500	179769990	313265870	149975640		1.54028e+08		251215030		246668360	179533600	547334950	309250310	330347350	78146850	3.93463e+08	3.94452e+08	364012970	165829120	2.67483e+08		7.53025e+08	346526250	360632900	462256040	358496180	577209120	500370090	362527090	604062410	369133730	468733740	3.56243e+08	391259220	702422140	279259480	496977740	-0.958728
VMO1_HUMAN	6		318030580	138426890	100368450		93764510	1.34035e+08	131922280	327472950	192934980	235686010	110981710	187733700	122768870		312459070	298095350			141108800	3.2294e+08	1.13035e+08	865522490	426610310	356347880	1022581280	701925980	1008503510	529413850	1133933220	199313170	1763670370	1270578190	856034970	620219530	529477060	262812130	431333000	-0.60442
PVR_HUMAN	6	32449740	82070070	48232830		81442920	110247420	1.13172e+08	107138310	6.49949e+07	37793280	66636630	62458590	69509310			62797140	51810360	97033980	51963540	103801650			300666810	158673390	194723970	171587130	143362050	298646610	191653710	162570600	75622080	217322460	222577200	214891560	185406630	279787710	99236220	202852500	-0.260945
HMCN1_HUMAN	3		38677260	164290380	85375080	96133560	109255980	53015460		59697420		192866040	119956500	89644800	75157560	79948920		110743620			51304260	84549840	69961860	342870660	183206040	1.05407e+08	208642200	86105100	314183220	248807100	365842140	249786900	294018660	283068360	299864340	309052380	649768860	129398460	233019900	-0.604756
FBLN5_HUMAN	2		626554500	694855100	510216150	219341700	122294650	8.21696e+08		457739750	48596550	717556350	130556000		180098700	185267600				55092600	667042100	373233950	194818000	2897625650	1554600650	1466881750	1.64701e+09	3873734950	2286603250	3910838000	2801613650	1661922000	709295000	1.46613e+09	1.04771e+09	2276716300	4404556850	2869933300	3506095350	-0.370237
QPCT_HUMAN	10		151658720	27913550	102566510	141652400		114830480		96769280	34081000	94265970		24289200		40663650	209125860		4835350	8.81729e+07	81623130	150094800	91124290	863583130	416430030	407330230	239227860	288930760	462934160	154812510	268622290	151821340	602970740	245293240	564270640	388495720	2.37368e+08	206779980	148345770	-0.633462
REG1A_HUMAN	4	128600040	292335140	1585336220	367390420	478615880	164920040	196949740		2.47416e+08		1321185400	310849260		394721220	458385640		146778200			379117240	307035660	588688180	276077400	1066577660	1213551080	541685560	576157780	619038080	155145420	1134759380	386912420	4.92368e+08	465281900	471574340	1815641340	1160378600	771681960	368952180	-0.56545
UFO_HUMAN	5		101964520	59133690	215013890	128022370		244684580	185694180	88838190	137400620	1.82213e+08			1.16817e+08	171766070	153486130			1.11278e+08	77676060	36701560		385319690	225517530	2.6668e+08	270576600	62200740	334311670	275921800	180084940	170602040	279665050	253935640	301134400	153722800	1.06122e+08	196613200	299268410	-0.749636
FCG3A_HUMAN	3		283668000	118507620			114335760	297999240	242769450	246580950	124363470	111057870	1.20102e+08			191411220	50394960			107421930	286934340	259288260	307534920	309988140	404485620	341471130	195479130	304402560	248147130	697636170	215227320	445957050	579336450	293076630	638012760	185352090	652223880	172982040	909532470	-0.828371
LTBP2_HUMAN	2		450951750	181568070	642893310	217679760		374355720		557004510		190917720			108285300	297510840	143501130				538539840	291723300	138147300	1856001510	1560915180	3085576470	843231780	1.74918e+09	1642033170	2604926250	2.13727e+09	1.53658e+09	3.18735e+09	1843246170	2873257650	1378181070	2525578650	3979843830	1494450900	-0.144428
MUCL1_HUMAN	2		339783420	102606600	268895340			357123600	31070940	209944920		125756940		197511900	68269380	100978620					554767080		105405900	330877260	2.61171e+08	193786380	2.67414e+08	936875400	311042220	246583500	486572520	240714000	198115620	1127501280	316498920	683442000	851743140	380095920	361050360	-0.884275
NOV_HUMAN	2		497493260	489129080	471035400	853133600		499853860		438988660		616569580	175194800		303624200	298175680					527511160	405008780		912193260	795101120	987732460	1021412480	1382660840	588625180	780956660	520403840	8.58295e+08	705143120	712001620	600511120	535913620	1387796740	946058300	853312240	-0.548832
SCG1_HUMAN	3		8.00372e+07	3.64509e+07		3.50165e+07		7.75647e+07		8.23115e+07		4.80748e+07				4.17107e+07					3.64571e+07			1.00276e+08	7.10193e+07	8.6261e+07	1.43012e+08	1.27733e+08	9.216e+07	1.02046e+08	1.02885e+08	1.59228e+08	6.24596e+07	1.11128e+08	6.89717e+07	1.1912e+08	1.43602e+08	1.65247e+08	1.11616e+08	-0.698365
ANT3_HUMAN	16	19427287200	5639762400	11979576000	9356800800	4015444800	9370298400	2166866400	2583513600	5359322400	18354592800	13984197600	6080121600	5102685600	13955059200	3526430400	3757668000	6953088000	14765508000	12609585600	2446485600	11447697600	17061422400	1158148800	957554400	1591348800	3787171200	282765600	1763899200	1574568000	994764000		1805851200	730603200	2952144000	1523541600	2975992800	634615200	1595772000	0.183713
LV302_HUMAN	4	7779752900	12661608900	17257771200	22077963000	12710837700	8893169900	1.4646e+10	2810977300	12530075700	3.91766e+09	1.64381e+10	9968062800	6854725800	8787661300	17458083700	5301005900	8052113800	6630311700	3665879000	14303081700	20161308900	9971203700	5918224800	11603446100	9175402200	2865654600	2598678100	4476359400	1136685300	2990649600		4224254100	3013982000	6612235500	3528705000	2515540400	4365530500	3399543500	0.622242
ARSA_HUMAN	4		222611940	249486390	1.27073e+08	49946850	215243460	229630050		106174350	174524040	140190840	43251570	62872290	162819540	50881680	175524660	87413490	108024120	96451200	159142950	4.70689e+07	172518210	404138790	183217500	251464680	340223040	211931010	530594820	338566050	293874750		789348420	468472230	476697510	235255860	396072630	120282480	329737950	-0.550955
ENOA_HUMAN	4	6.14372e+07	4.5668e+07	4.9895e+07	4.02933e+07	4.97902e+07	7.56332e+07	3.62759e+07		3.50618e+07	6.302e+07	1.08788e+08			4.23105e+07	8.96723e+07			6.02114e+07	5.88074e+07		4.12622e+07	3.29027e+07	8.47786e+07	9.63147e+07	1.13868e+08	1.22581e+08	1.62785e+08	5.44468e+07	1.6892e+08	2.98054e+08		8.80217e+07	9.62201e+07	9.37075e+07	1.80833e+08	9.97256e+07	8.51836e+07	1.86612e+08	-0.327972
KV301_HUMAN	3		98502060	93081760	96179840	113029000	146663000	79401700		107468000		109587880	42318540	75372320	77153180	93523960		101860100			144226880	122545680		115493260	103836600	90931060	131985980	411142820	117836920	2564307080	823397840		82624400	1095374960	89487880	1063019320	357332440	111340600	4457594420	-0.952141
FLNB_HUMAN	2		2.6489e+07																		4.43463e+06	1.6626e+07		5.75782e+07	2.82526e+07	1.80141e+07	2.28752e+07	1.89442e+07	4.29802e+07	4.66043e+07	3.50886e+07	5.4018e+07	8.52842e+07		7.80928e+07	3.58957e+07	2.08162e+07	5.28105e+07	4.1163e+07	-0.874749
ALDOB_HUMAN	6	24808092000	6.3992e+10	182555980000	46743862000	29380976000	31165192000	103887094000	31917474000	18660882000	46278178000	30267346000	6.18297e+10	34934756000	84299978000	80598062000	13893510000	48690252000	41481210000	28570408000	35303196000	56703822000	108567490000	71841270000	38023914000	48807730000	21538338000		14977992000	18679908000	20620862000		13471012000	12391966000	12228584000	12471090000	17733138000	24612396000	4873072000	0.912867
THBG_HUMAN	9	765699570	400899060	390719880	787480920	836849070	1478451690	8.94886e+08	960815070	4.75933e+08	599558940	388039770	1351901610	1375603560	542342520	9.49353e+08	1118836800	1470193110	807734520	4.50861e+08	796132350	806355180	703620540	9.23459e+08	1.8416e+09	1500102090	1334982870	2713615740	1154717100		1.06374e+09	2.11489e+09	1468150290	1482179400	1370802060	9.74923e+08	2621915820	626281470		-0.608439
PGCP_HUMAN	2	3.09912e+07	6.13205e+07	5.82914e+07	3.30377e+07	5.12192e+07	8.20041e+07	1.75536e+08	6.72651e+07	6.96642e+07	5.40297e+07	3.09395e+07	4.45671e+07	5.93123e+07	4.01365e+07	6.92277e+07		6.86427e+07	4.46447e+07	4.1604e+07	2.3462e+08	6.17373e+07	2.99636e+07	2.64196e+08	1.04131e+08	9.36309e+07	1.20836e+08		2.07702e+08	1.50022e+08	7.73399e+07		1.13067e+08	6.22481e+07	1.41346e+08	5.39459e+07	1.50338e+08	2.00733e+08	1.74727e+08	-0.430742
APOA2_HUMAN	4	5.02985e+08	193391820	659671740	348712200	320336640	8.97722e+08	148779180	351262440	176123880	1501867800	581164920	825044040		464963400	340564680			613920600	1247133600	138006900	396388440	784463760	113009580			1972093140	299268180	69237360	342618120	346339980	1259673660	584398260	551505960	333539100	984562380	623757240	521275680	290127060	0.971179
PRSS8_HUMAN	4	6.69675e+07					3.06589e+07	7.31537e+07	5.20708e+07	4.63374e+07	1.32797e+07			1.56274e+07				9.32072e+06	4.27183e+07	2.58262e+07				1.47156e+08	1.26113e+08	7.71328e+07	2.54748e+08	7.57601e+07	1.58112e+08	1.86979e+08	1.92491e+07		2.26496e+08	1.39031e+08	2.09509e+08	1.28976e+08		7.40569e+07	1.38415e+08	-0.760027
LDHB_HUMAN	2		3.93187e+07			4.05238e+07				3.62833e+07			2.35041e+07	5.91899e+06										1.31646e+08	6.98938e+07	4.87509e+07	7.04514e+07		9.40716e+07	6.56491e+07	4.20431e+07	4.06026e+07	7.39677e+07	5.21084e+07	6.58909e+07	4.31693e+07		4.78512e+07	8.1047e+07	-0.888309
SLAF5_HUMAN	2		5.37683e+07					2.51071e+07		5.46593e+07											5.62694e+07			7.30068e+07	7.54797e+07	9.90999e+07		6.1371e+07	8.22802e+07	1.13264e+08	6.43595e+07		6.08195e+07	4.61536e+07	8.07081e+07	5.75464e+07	5.12622e+07	1.02169e+08	1.0413e+08	-0.96635
BTD_HUMAN	2	232887520	240929060	253837600	231477660	268435460	317004980	385802380	591136400	2.1882e+08	304466960	1.79762e+08	314976540	3.2634e+08	209343800	258867880	3.93442e+08	367273240	173550940	3.40389e+08	4.01967e+08	284907900	149011840	411591200	4.80966e+08	512077480	452134880		495404080	310448660	281139900		858601600	390882900	647873060	346429920		1045999940	325639980	-0.911325
ANXA1_HUMAN	12	166708050	2.2762e+08	139933000	70479000	2.10687e+08	192714350	241494100	191513050	193054650	124055750	1.10718e+08	198265750	182802600	138276600	143497950	207892550	196433050	194547050	1.33373e+08	2.64833e+08		103976000	468146200			4.51236e+08	638675450	587880550	147944400	333479650	4.7429e+08	116911500		161056200	2.60942e+08	749500500	4.82158e+08	250700650	-0.350561
DDAH2_HUMAN	4		4.92747e+07	2.23237e+07	3.80284e+07			3.70948e+07	4.23797e+07	4.82242e+07		4.61203e+07		2.86222e+07		6.96274e+07		2.00346e+07		3.80604e+07	6.82006e+07	4.245e+07		6.71797e+07	4.31877e+07	9.32053e+07	1.60177e+08		7.58197e+07	8.45333e+07	8.24348e+07		1.06124e+08	4.52998e+07	1.00982e+08	7.94532e+07		3.06489e+07	5.4172e+07	-0.602176
PCDH1_HUMAN	2	794177910				751882950	745662780	877861980	744625170	752722920	750362220	2145415140		733030290			557251470	536274180	652096710					577119780	157897890	398656350			423070380	3.72623e+08	579870270	98644320	487402200	655983630	280599390	293555790		195295770	338985540	0.509102
GOLM1_HUMAN	2							8.40345e+06							6.42755e+06									1.01755e+08	6.58457e+07	6.75222e+07	5.70809e+07	4.36153e+07	6.42691e+07	9.70228e+07	2.65202e+07		3.10181e+07		5.48119e+07	3.63982e+07		8.50771e+07	8.59256e+07	-0.965539
TITIN_HUMAN	3	1725049700	1955703400	926523500	1187921600	1226847000	1553279000	2814819500	1804163000	2085367200	1427089600	1048996100	1752319700	1955178200	2146048000	1800961300	2552835600	1798507000	1415535200	2814738700	3241483900	1538411800	3012840100	595617200	405797800	217341900	500040900		400151900		83678500		222290900	875851800	196323800	911797700		209373000		0.507101
SDF1_HUMAN	2		1.42513e+07					2.33541e+07		1.43519e+07															2.75582e+07	3.69974e+07	4.09361e+07		3.04103e+07	4.04429e+07	2.44735e+07		4.85147e+07	5.15363e+07	4.15323e+07	2.99155e+07			4.11371e+07	-0.691404
LUM_HUMAN	5	4.20788e+08	385500000	346533750	391773750	4.3683e+08	282101250	770711250		317493750	183487500	383028750	349353750	214736250	323036250	353388750	168656250	180363750	389186250	168862500	295631250	660952500	311160000	628616250	973188750	693225000			541586250		567333750		549401250	625732500	3.79568e+08	810810000			178605000	-0.526021
IGHA2_HUMAN	2		483455900		401837880	261105940	1032325200	262398640	254656340	194152420	183557840	166635980	962786280	344542080	853112500	251476020	158118060	582412780		202973360	369578760	451149520	563086220	133092500		237979120			190024120	172012500			114791760		112134080	208427720		254395020	212366980	0.712268
SPRR3_HUMAN	4	3.7109e+07		7.42611e+07		2.50417e+07	1.31556e+08	1.34643e+08			5.36071e+07			1.53944e+07	6.52299e+07	1.85337e+08	4.32621e+07	1.57563e+07	3.95965e+07		1.33792e+08			4.26574e+08				7.57303e+08	2.62065e+08			1.79325e+08				2.702e+07	8.09926e+08	2.41167e+08		-0.60826
IC1_HUMAN	9	2315196000	2469309600	1983456000	3.72029e+09	3057973500	2448706800	3008707200	926136600	2299191000	3633367800	2333296200	2494626600	841426500	2987929800	3089721600	2.0801e+09	795623100	2921756400	3309077400	2956239900	3.39422e+09	3663020700	6660699000	3458767800	3120072900	3545049300	2376567900	4049905200	5446065000	2850752400	4452882000	5701359300	5101404600	4942053000	2849850300	2045439000	7063763100	6037638900	-0.713873
MA1A1_HUMAN	7	381412800	539003520	265815360	439087680	282818880	311328000	499605120	4.99827e+08	254206080	516530880	377346240	328898880	469612800	406589760	189489600	271451520	564235200	338120640	513244800	4.3304e+08	536250240	468103680	293022720	260703360	352200960	189624960	126331200	82022400	277470720	99889920	245612160	377907840	239515200	171218880	251303040	290234880	355907520	281808000	0.638337
CO4B_HUMAN	29	2.8865e+09	3704012000	5218700000	4399854000	2477560000	7240814000	2992806000	2486852000	3767308000	6375416000	5061794000	8732824000	2638146000	8384466000	2177226000	1286436000	1375400000	2151282000	6222190000	2073542000	3228050000	8911764000	6.33038e+09	11346176000	7.08437e+09	2.29448e+10	81007334000	5389360000	7056032000	5352606000	50117138000	10785436000	4.90535e+09	7663278000	5313920000	2.25002e+10	2.7698e+09	6709882000	-0.750504
LG3BP_HUMAN	18	665271600	2757227200	1749129200	2008928600	1743262500	1734716200	3816562400	1564500700	2978537800	1250540900	2037714000	1076894700	971253500	935363100	1932458500	1323194600	900081700	542761100	1408860600	3186389500	2158356900	1587175800	2217064500	5775816900	5646120200	4940228300	2009923300	2437583400	7514674300	3175529000	3761184000	5838990500	6502029100	7058025800	3293390800	2914856700	4981335800	8963485300	-0.437927
ITIH4_HUMAN	21	6043016000	18378028000	12235892000	7864582000	6.55301e+09	6449762000	21334282000	7056990000	19147860000	4488838000	9913652000	7572414000	4634804000	6939108000	8595828000	2613700000	5547888000	5813034000	4922842000	24014888000	7.2131e+09	8001934000	35317754000	25999412000	27411400000	23455804000	22429440000	27705220000	36408546000	39039120000	17236614000	3.27687e+10	32617914000	35189960000	43756406000	35760136000	22656118000	39700274000	-0.0578897
RNAS2_HUMAN	6	5577132000	48153444000	41414076000	9880248000	17774400000	5398560000	48693024000	4395852000	51366636000	11037240000	39118860000	5426712000	4546272000	18737364000	19567296000	5556156000	5911920000	5330112000	3911196000	50074404000	10773384000	7325592000	2.73058e+11	128082492000	211152696000	160245600000	164599500000	282199236000	332962536000	382383924000	51921396000	149747112000	315228156000	184840788000	281106000000	172170456000	103725768000	465351180000	-0.118728
ALBU_HUMAN	134	11581732800000	18038311200000	16579706400000	18753868800000	19224752400000	14253937200000	16563891600000	11775153600000	18702532800000	11924359200000	14832792000000	15513159600000	12129289200000	1.70002e+13	17776000800000	14012161200000	11921709600000	12656725200000	12627000000000	16002756000000	1.69059e+13	16312096800000	4670830800000	3044473200000	3031970400000	3152692800000	4370515200000	5459666400000	3526866000000	1661713200000	2389194000000	1884362400000	2891044800000	1877655600000	1663038000000	3989800800000	3286332000000	3406971600000	0.246626
AACT_HUMAN	17	2.73586e+10	41017464000	2.68042e+10	31151637000	18571626000	34644969000	25913709000	21331557000	44911134000	46835613000	30134853000	32316426000	34988175000	21749697000	18675747000	21247308000	41278905000	25810002000	43398999000	22406715000	25426845000	2.19619e+10	1.28549e+10	2.08014e+10	19033650000	9794412000	1821807000	1.31513e+10	3.71834e+09	1.21091e+10	2363733000	17633916000	12324987000	19790649000	15285501000	19899324000	6776352000	3045591000	0.552615
CLM9_HUMAN	5	384216000	737653000	302960000	4.44836e+08	529571000	556899000	9.50222e+08	385483000	569499000	628901000	252784000	420546000	8.18923e+08	232925000	365988000	499891000	182378000	289037000	189189000	1056881000	357392000	265139000	6582163000	1.59315e+09	1.80925e+09	2368583000	988120000	6.05568e+09	3357060000	1233246000	776769000	2541308000	1581790000	2141958000	9.30461e+08	1158633000	2070005000	3.58992e+09	-0.337538
LAMP2_HUMAN	3	422993200	1.0091e+09	420067200	569905000	852051200	673578500	2456869100	671902700	9.7743e+08	1109020500	545087200	805980000	3.43539e+08	555514400	873371100	934458000	522543700	4.522e+08	701867600	2439020500	4.35442e+08	690296600	9678755800	3554664400	4266001600	6.16081e+09	5913259800	9654975400	6729627100	3423366800	1485157800	6885343500	7543853100	6856322900	4465900600	5204968300	2981434400	5.5033e+09	-0.211093
OSTP_HUMAN	13	4410745000	33669603000	13764010000	25875574000	29549482000	16952509000	37640349000	8156114000	32823782000	20737791000	10521497000	17532084000	1425157000	11395759000	34732675000	10207212000	2460505000	3747520000	16885589000	40475606000	24104345000	9955784000	186367420000	126492184000	104729083000	72775500000	331055869000	175330400000	2.7014e+11	143118697000	1.14601e+11	9.90751e+10	84797439000	1.01205e+11	1.1763e+11	340668210000	252533853000	307127428000	-0.30613
MXRA8_HUMAN	8	23852019000	1.03812e+10	5352189000	12730182000	9642551000	25035489000	2.55765e+10	39473514000	8271827000	1.67415e+10	7521472000	18701504000	2.48944e+10	17308223000	12333426000	28894693000	36755653000	22620139000	12785699000	20112707000	11360488000	1.38823e+10	5018778000	9550778000	8.48473e+09	7391383000	7186310000	4213627000	4611722000	4071796000	19419517000	9875949000	5300174000	18369844000	3574203000	3071975000	11257385000	7.55752e+09	0.514856
CO6A1_HUMAN	15	650108700	574694850	364710600	4.64109e+08	725198250	596126850	426595500	1024040700	701848650	650778450	333331050	238156050	1741082100	770762400	1.06353e+09	848636700	4.8664e+08	1358993250	429753900	285398100	300696600	3.53783e+08	1117467300	1157758050	1049977650	771262950	461464800	1.44624e+09	1.81863e+09	554785650	720192750	1360509000	634507050	2201193300	7.17535e+08	598953900	862560450	1794507000	-0.79149
CD14_HUMAN	13	1832767200	3738023400	1763760300	2173421700	1709097900	1351361400	2194511400	1153516800	4391278500	1420740600	1899781200	1674736800	1768906800	976214400	1941237900	1209515100	1979606700	1463817900	1213500900	2075528700	2363710800	1120469700	9809886000	7674570300	6504978900	7080686100	1871026500	10150343400	2787563400	4950276000	1459153200	15431988300	4827263700	10295847000	4514575500	2869885500	3822623100	3706969200	-0.474555
APOD_HUMAN	20	11334830000	162415838000	5.09833e+10	32427148000	47769800000	29950726000	160191850000	24094850000	141085412000	22478976000	49069020000	32079866000	15206802000	21431696000	45539390000	2.90161e+10	15335736000	7.94006e+09	16478852000	144456468000	28910856000	20937202000	291058872000	335623600000	264691622000	151500414000	31305274000	322658570000	162511180000	251636684000	16377088000	617991530000	249396888000	635897548000	2.45464e+11	37859666000	37794458000	147193722000	-0.440407
A2GL_HUMAN	14	36674532000	65575251000	2.73125e+10	34349508000	29305314000	3.02297e+10	90391383000	41717025000	72927459000	41554944000	28300995000	34616322000	6.08992e+10	40189284000	35606790000	45349632000	68788683000	34703802000	43143192000	90198684000	33840909000	44462196000	14249034000	17919063000	21678759000	15025662000	1.52293e+10	1.34824e+10	3235545000	10780209000	48642282000	1.54266e+10	1.25694e+10	18216981000	10553490000	9734823000	6.34692e+09	4798035000	0.401857
GNS_HUMAN	6	251406530	8.53903e+08	815110510	540348180	8.5456e+08	391237290	2153764080	464227620	1007277610	3.51104e+08	784443930	384693520	4.43885e+08	460634420	7.92308e+08	477930150	532512240	337131990	505418130	1949000050	516985470	7.32163e+08	1.0656e+09	876277830	1.05071e+09	7.41927e+08	626135830	1256479850	728265630	900200250	505121000	1.48536e+09	761171050	1397844630	795126790	664071730	681229260	610657430	-0.530999
IGHM_HUMAN	8	2766464800	5317826800	15682999200	6003680100	7.87676e+09	1869703000	11823322500	1747693200	4908251700	1674275900	14260176700	1704011100	951083100	865799000	7.09846e+09	2926121000	1199467500	2514431700	1365023000	10458129000	6058444700	957187000	9162192600	6430339300	6201732900	1336038000	2307342400	7.13314e+09	3058088000	7.40376e+09	2549486500	4919027300	2618607200	6009443000	8.46734e+09	2708699400	6302498400	7762626300	-0.651866
CERU_HUMAN	40	63350890000	49949725000	36366465000	30311905000	42019705000	99391875000	58324515000	77218945000	5.30908e+10	76674635000	41787840000	87222320000	94300325000	56840105000	49596200000	58356115000	107362975000	70450620000	87750830000	55741215000	28609455000	60642770000	16133775000	20746980000	14244885000	21711570000	1523312365000	1.17923e+10	18369475000	22491695000	68364625000	14339290000	13104125000	14915200000	19675345000	3.35868e+10	18950520000	29301890000	0.662544
SULF2_HUMAN	2	1299168000	11587995600	7395402800	6803559600	6886631400	3752874400	10045511200	984369600	12008629000	1299515000	8.07413e+09	4840303000	1733542600	3769808000	2272988800	3151662200	1287161800	1063138600	1255931800	9500513000	5131505400	4224794400	27901992400	51590641400	45190920400	53927894600	31748903800	8677012600	53240557000	62818589800	15506736000	47069439600	37391540200	31821010400	41074806400	72813994200	53621771200	39126123800	-0.251595
PPAP_HUMAN	18	293452920	2.62857e+08	7.05041e+08	375604020	408457800	579439980	425853720	6.90209e+08	350049600	524907900	866805660		4.73366e+08	439972920	430835400	546133320	543389400	1169895600	118827720	3.80319e+08	888543900	221611500	308724300	645021000	557322120	2798598600	979359660	3.42757e+08	9995594400	1677087900	389703240	1410501420	3637099260	1785546000	2083161420	888337440	8.67318e+08	10123885980	-0.865595
IGHG2_HUMAN	8	31962467000	88622966000	46297642000	108476180000	93966505000	8506875000	99894270000	24331233000	103203837000	25790751000	38856962000		22383813000	28416627000	94819112000	27636961000	23778068000	32140457000	18632761000	86095508000	90141814000	32293668000	48170376000	32992366000	22425344000	15687201000	6831675000	50239248000	6442191000	28627423000	16507700000	23885211000	14733733000	27182563000	33634526000	13706975000	33978989000	8699523000	0.877134
EGF_HUMAN	20	309131900	639477300	467747700	579853400		588179200	2.41861e+08	551890150	1155949550	355768350	643680100	3.41611e+08	67830000	452040400	713890800	597276400	367665200	452013800	331276400	301198450	816254250	422767100	874707750	1688654450	1218825300	995072750	1129010400	806099700	1516226600	1508545850	950477850	2147803700	1277232250	2456077750	1.50668e+09	1427548850	1205631700	1775004700	-0.43574
MASP2_HUMAN	7	7.05426e+08	3631311700	3.7979e+09	2857210400	988709500	1846469800	4653215800		3.70426e+09	857545100	3699019000	2312135700	1565606900	1684773900	1621478200	1338086700	1.36891e+09	874626600		3629536300	2338336300	1.95375e+09	7992474200	11747283800	10472923200	3.62295e+09	5122082800	7107894600	3395775300	16039151900	4.24748e+09	9987216800	4919041600	9341320900	1.63575e+10	3971516000	7041236400	3079243000	-0.270201
LAIR1_HUMAN	2	338479050	565292140	681359910	846566840	483527800	891131570	681714740	386831830	748403600	1418456900	941862670	2052758680	273967120	3420887260	460128200		335400660	325168130	338651670		1180356380	9.99834e+08	1242816050	895907390	9.71074e+08	1404560990	1578878420	1131735080	1199613100	921196220	3393632480	1461180350	1378341930	821642430	969079090	1727542600	2.07373e+09	1526545790	-0.893488
FINC_HUMAN	30		744301440	445557600	373484520	511611480	446084280	726914160	836566200	748350720	1166267880	395817120	658904040	402834960	312341760	5.2287e+08	475441560		490537440	8.88188e+08	483786360	270624600	318579840	1180926000	8.85985e+08	9.81732e+08	2888142120	782249760	1467638280	1399197240	1192328280	1179284400	1146999600	4412053080	1255906080	1180077840	1024125840	929029320	1248532560	-0.419056
SLUR1_HUMAN	4	2272163400	4.08455e+09	2645276400	2510738100	2405508300	4.00484e+09	1913055300	2416459500	4381954200	1613336400	2424953700	935941500		830466000	983256300	4947415200	2708667000	816215400		1605052800	1327692600	4660297200	12086755200	13059762300	3154542300	3.88768e+09	6116596200	10519119000	8191076400	30824855100	6320211300	11464677900	11483561700	7517086200	19810896300	4977215100	13162851000	9791847000	-0.470103
KLK1_HUMAN	3	1251475940	183811200	1266597400	812449240	794796640	1539456160	4.85054e+08	442407780	1100083880	303512640	964130840			785092380	526178240	696371720	1538522160	1681601620	117011520	380567640	276697500		2905141620	2393262920	2983270720	1551551460	1.03282e+09	2862551220	1794737040	1413366160	1024672720	2543450120	1746056960	2888628500	1457889940	1581439460	2241338480	1893769060	-0.592274
CAD13_HUMAN	4	438401600	1.22836e+09	1340964800	870620800	564950400	515760000	1259910400		1407694400	647315200	1527456000	301582400	259403200	609940800	538249600	1050358400	278163200			1333180800	7.24741e+08	446084800	1731968000	2612276800	3391438400	1802113600	1443086400	1969800000	884811200	2272659200	1901872000	2730963200	1634248000	2301129600	2506784000	2724411200	1880771200	1087262400	-0.269877
C1RL_HUMAN	3	300951320	267784160	2.2192e+08		190543320	437118700	356509670	265419340	111926110	364503060	4.27331e+08	256336790	405872490		160994260	562476540	454974210	496448080	295367510	1.12556e+08		389042730	851995410	4.01479e+08	553166460	389154630	8.72361e+08	9.45383e+08	586352270	7.93774e+08	8.85509e+08	9.76809e+08	945842210	579772550	905849150	1198411700	627154740	914137210	-0.414927
SHSA5_HUMAN	2	1081322000	1983658000	2607924000	3736235000	2664435000	875173000	1710855000	2703282000	2202066000	218822000	3095179000	1003720000		2356833000	2674118000	663481000	206632000			5079159000	5136682000	2398923000	4740001000	4474236000	5740225000	5106460000	4195384000	4975383000	5696479000	5371121000	2986849000	5142892000	5368867000	4882049000	5998239000	6747947000	5699446000	4953947000	-0.7051
KLK3_HUMAN	7	2.24042e+08		365662360	390509110	339302310		4.43605e+08	945235810	352337140		216561410	1.06209e+08	4.18587e+08	215661610	184000920	199170730		1.19354e+08	328860540	2.44517e+08	143150000	114241880	314844110	313134490	376848510	1770675520	441642290	179399670	4507969370	526403450	262381680	9.58917e+08	3201811510	634330370	8.21198e+08	652436800	150188890	3142706920	-0.908915
LTBP4_HUMAN	3	147652120	120680560	140817600	114415840	166061280	277757480	96795160	733696040	141664600	250776680	79959880		303373840			116436320	387787400	567625520	427913640	127231720	131226480		532784560	4.18902e+08	588908320	496557600	688614080	550248160	919484720	506462880	518684320	317628080	541818200	302841000	573905640	826059080	9.6748e+08	919885120	-0.603941
WFDC2_HUMAN	4	562069200	1357118400	719109600	8.44496e+08	862791600	7.26383e+08	2078934000		767936400	676513200	877417200	814136400		1224709200	825105600		290809200		390205200	2102641200	1752062400	658125600	2564707200	1634714400	1461688800	7.23452e+08	11786649600	3192631200	4016469600	2892344400	3100204800	2545963200	3939949200	1283884800	2.79367e+09	10528729200	7395352800	3134524800	-0.430678
RNAS1_HUMAN	3		380674560	253191680	294219520	138378240	281872640	261869440		331999360	1117240320	192398080	318299520		394589440	208378240	447964160		1157031680	34590080	379868160	1.29665e+08	310199680	896573440	5.32309e+08	618338560	1360110080	3301818240	883917440	809415040	1285186560	2496820480	9.61731e+08	611976960	880024320	894875520	3139162880	1826876800	852893440	-0.670053
P3IP1_HUMAN	2	209568030	1.65172e+09	1068765260		910988230	8.44016e+08	162925210	5.36617e+08	218874950	194278090	978618000		299545230	470888410	972959640		2.37342e+08	107091420	250397890	241307410	804314230		3922565310	1972255390	2395465160	1423935570	3491053520	3432197300	1147487580	2255923200	2023134250	1202277820	2146288610	1168358580	1790863210	3463302820	4147546960	1243246820	-0.202324
DEF3_HUMAN	2		81839190	92900340	59309520	68411520	44033700	1.28132e+08		68895480	77960850	100794660	62508540	45447840	75084840	77099490		6.67854e+07		106788660	101589420	77817660	86057190	799225530	170016480	113572980	66493440	1.14734e+08	731517750	136826370	176463360	112519590	97069500	74068080	172102170	85902900	149250600	227599950	181852410	-0.84116
CO6A3_HUMAN	5	105178320	144480960	154744200	4.98764e+08	145342080		143037180		76754340		143519220	148276440	104607360		164202480	164041020	274074840	51248340	34580520	80861040	136960200		568222200	353321280	624674700	325929240	556969140	765362520	4.69956e+08	515221200	1611894960	438986340	375687000	621279360	558445680	294196500	297631620	447424380	-0.26205
ACV1B_HUMAN	2		299366970	183354080	215548060	579539660	223605130	392858480		307166790		213812480	335862170	346745560	182698950	326182710	700989100			198236850	3.68478e+08	194103700	252382830	508202520	253617630	287259070	276554040	717278170	709066750	650557810	543075330	144231500	342807920	748501460	442034390	581666260	1000541290	558517190	919363480	-0.674701
A4_HUMAN	4		145778600	155460910	296938510	308209660	257589420	224772790	412420360	126715050	137697780	56203950				2.59236e+08	174964680			128220400	158241380	235510110	69375130	406679790	214197390	269730890	395909580	1077967220	287170180	546932870	416837740	514708260	258942970	225549500	326658420	374197120	1029919990	760110670	529253230	-0.56905
CO7_HUMAN	2		3.28602e+07	3.43941e+07	1.37942e+07	2.19158e+07	4.01861e+07	4.0442e+07		3.14573e+07		5.41323e+07		1.0538e+07	5.85789e+07	2.29201e+07			2.16746e+06		4.41674e+07	5.39951e+07	7.77022e+07	1.87486e+08	7.70935e+07	8.39293e+07	9.58647e+07	3.52873e+08	1.21768e+08	2.36019e+08	7.58574e+07	2.49439e+08	1.37509e+08	1.11131e+08	1.6271e+08	8.67327e+07	3.56981e+08	5.00739e+08	2.04129e+08	-0.512083
SHPS1_HUMAN	9	25166520	67495500	35369020	189956240	63020180	61892340	85489000		5.44109e+07		16790400	23495960	77099100		170424680	71710060				50188880			71346480	1.33633e+08	117927120	1.29768e+08	178618480	97633420	127381260	179644560	211696840	237601120	311632580	301308180	182713260	84014540	1.30641e+08	2.3098e+08	-0.576816
WISP2_HUMAN	3		277167180	157255020	119283360	1.17024e+08	310348170	310053420		356851860		1.19724e+08	5.29112e+08		176413770						349192290	252616470	134669310	1.84717e+09	366963750	5.07615e+08	538944480	1299702090	1524498090	464981880	967338060	702114150	333939960	459865020	302936190	899620230	1440981660	1.06366e+09	441217170	-0.530837
CD248_HUMAN	7		86262050	1.23784e+08	40056060	106002380	90878950	86267530	101193680	77636530		119690050	110019220								92229770	155358000		299410760	1.69372e+08	192582270	253891140	170512940	260186290	224501900	214292660	274793230	140720920	234624830	162406650	199621330	139652320	181081120	242859900	-0.309524
CADM4_HUMAN	7		75213270	66132720	6.67554e+07	106411500	46273320	74016810	125796600	70222410	75858930	57852360	169407720								151522020			267711750	180812340	228543750	257468400	197836650	327398580	218923110	194140170	162697140	231527250	240136560	201707550	185448240	2.2663e+08	217047330	3.10766e+08	-0.279566
FBLN2_HUMAN	2		140857500	136693200	37896600	101684100		113139600		91108500		97156500			169869000						147529200	154431900	154927500	358367100	386557500	466748100	263711700	562745400	331165800	439189800	541539600	176393700	482038200	362840100	4.44948e+08	418641300	259156800	322421400	493693200	-0.469923
RETN_HUMAN	3		41217440	107162880		1.29478e+08		1.94519e+08	73490560	80333440		93008960				150904160					144978240	50621120		257412320	167515040	144385120	178852960	537882400	236887200	438521600	360717280	351021440	162958400	174873600	149524320	422496800	4.44085e+08	204985440	384067200	-0.628338
ICOSL_HUMAN	3		2.27487e+07			7.9774e+07		7.41068e+07	4.89383e+07	2.23712e+07						1.2642e+08	2.17843e+07				1.60701e+07			1.89164e+08	1.07877e+08	1.37186e+08	1.54318e+08	8.96671e+07	1.94891e+08	9.20809e+07	6.246e+07	1.66027e+08	1.20836e+08	1.12264e+08	1.32629e+08	6.28368e+07	8.59405e+07	1.25329e+08	8.55937e+07	-0.843726
AMPN_HUMAN	12	2.12535e+08	295319200	9.90601e+07	2.54597e+08	147334000	263258700	537436100	626572800	276127300	160617000	478228700	220986200	150490100	2.05657e+08	153672100	377159500	228101300	239108800	105135500	645428000	2.12931e+08	248743600	571231900	1.00583e+09	894748800	5.05797e+08	2.08491e+08	498316000	977972900	593827800		873373900	606511400	1.03286e+09	584514900	1432277400	459188500	894956000	-0.357997
REVERSED-SNX7_HUMAN	2	1737159600	1992124000	1820262400	2092861400	2004264200	1946552800	2.04709e+09	2193639200	2392023400	2695811200	2414566600	2256925800	2433211200	2427615800	2477550200	2335665400	2213940200	2234988600	2380953800	2456501800	1773337800	2237291400	889850400	1431109400	956167000	2.08385e+09	2811961200	1528897600	2.06082e+09	1739280600		1994851000	1544067800	1041330200	1841209800	2245997600	2112718000	1386326000	0.80369
VTDB_HUMAN	22	3.12686e+10	13963590400	34367740800	35547923200	10299936000	18424217600	12068870400	1409830400	13012659200	60841542400	25879494400	17230444800	9352576000	23633408000	8759558400	1068979200	1.15092e+10	3.34171e+10	41918844800	11067148800	31186000000	24021081600	5168419200	3842016000	1777564800	10893350400	3994883200	6414668800	4552089600	1506153600		3.98179e+09	15562892800	6077884800	987040000	3959667200	2843865600	3691132800	0.62853
LRP2_HUMAN	10	244561750	224714120	252658550	374634050	391633840	288947570	410731120	537313420	303664900	252358410	364970240	2.07512e+08	105384040	171659140	252794660	490233320		207285060	377935590	258284430	575015890		1018462270	383111260	564158500	389550310		682396210	8.38703e+08	501868980	356496520	692897620	249559430	7.27609e+08	5.19057e+08	354084930	377523770	7.28768e+08	-0.657858
LCAT_HUMAN	6	806206390	779510270		539226930	9.59618e+08	711537420	9.48917e+08	623067720	5.23706e+08	726638440		905002120	1.06025e+09	9.45822e+08	611052640	705246850	538313930	826529770	578266810	849044350	1112408330	578577230	4196084090	1669447890	2429675600	2.12012e+09	2690127110	3549762260	1429958860	1933058380		4141441040	1585442760	2.10751e+09	1423650030	1641838770	1226633760	1495083150	-0.315092
AMY2B_HUMAN	2		3.8039e+07	3.10616e+07				6.76636e+07		3.36688e+07		2.66087e+07	5.35889e+07								1.64629e+08			1.11222e+08	6.96479e+07	6.14958e+07	1.18689e+08	1.20229e+08	1.23402e+08	1.69927e+08	1.52443e+08		3.83959e+08	1.82979e+08	3.97734e+08	1.62755e+08	7.39044e+07	3.59889e+07	1.57071e+08	-0.745275
A1AG2_HUMAN	7	3.21248e+10	36175048000	12675026000	29721692000	23000978000	28303002000	37530038000	31196620000	36253490000	25394278000	10545444000	34491912000	33443774000	31750264000	26513578000	39347126000	39793754000	34287890000	18044572000	44691556000	3.06357e+10	29507660000	10120292000	13982878000	12401116000		17280354000	8204014000	11861122000	11592490000		6161064000	8435154000	10674118000	10515414000	27293812000	23094162000	17337138000	0.493881
KV105_HUMAN	3	273166400	165993300	189759200	296911600	204821900	84702100	411067500	55370200	352208200	117967000	300262700	211889800	174558500		193172400		155836500	169592800	223716400	333281500	271409200	1.28188e+08	366960400	503831100	335015700	211579300	260139200	343392300		292599100	407447300	314117900	212221000	320201400	202448300	140969300	385199400		-0.863691
OPCM_HUMAN	2	1.96494e+07	3.99386e+07					1.25187e+07	3.49812e+07	1.46045e+07		3.29642e+07		2.2003e+07	6.14555e+07		3.84323e+07	1.89001e+07		2.25721e+07		3.92268e+07	3.41911e+07	4.39772e+07		4.61208e+07	2.95014e+07	1.09539e+08	4.1894e+07	4.74415e+07	4.0471e+07		2.93028e+07	5.06693e+07	3.53857e+07	3.62663e+07	9.73078e+07	4.74352e+07	3.98309e+07	-0.937607
MATN4_HUMAN	2		6.01778e+07	1.93855e+07	7.86175e+07			2.37502e+07		6.36055e+07	4.78504e+07	1.72553e+07			7.95193e+07	1.37863e+08					2.45626e+07	6.56619e+07	1.79906e+08	1.19949e+08	1.74524e+08	3.0435e+08	2.16141e+08	2.58103e+08	1.2042e+08	2.96147e+08	9.31127e+07		3.68415e+08	8.92437e+07	6.00793e+08	3.31225e+08		6.44308e+08	3.07913e+08	-0.621392
PPAL_HUMAN	4							5.32369e+07			1.32065e+07						2.98331e+07			8.87225e+06	2.67562e+07	1.9286e+07	1.19539e+07	5.61887e+07	1.82937e+07	9.76022e+06	3.76885e+07		4.00982e+07	2.77e+07	4.65666e+07		4.33796e+07	2.2517e+07	4.28867e+07	3.10249e+07	1.34135e+07	1.34689e+07	2.08024e+07	-0.965861
SPIT1_HUMAN	2										9.26104e+06				1.59813e+07						1.02506e+07	4.24161e+06		2.03525e+07	9.59283e+06	1.49925e+07		2.7719e+07	1.84507e+07	3.30902e+07	2.92825e+07		1.77838e+07	2.60907e+07	2.20435e+07	2.13268e+07	1.59403e+07	2.29859e+07	4.03568e+07	-0.527643
CAD11_HUMAN	4	4.83596e+08	755796820	637468240	621851380	5.26186e+08	895648220	557015780	2.67328e+08	705957160	743046300	631916060	1243767740	293666280	786308540	385165340	4.13143e+08	2.36267e+08	638803940	9.33221e+08	333737280	701928400	973371520	1236136200	2868794800	1360045840			1011615860	9.69415e+08	2.01024e+09		2850658160	715733040	2489167200	1.77086e+09	426203820	395879820	1032950960	-0.839211
PROZ_HUMAN	4	4.16522e+07			6.49298e+07	8.02351e+08		1.83126e+07	3.88948e+08		1.10319e+07			3.7889e+07	1.98051e+07	1.07892e+09	2.51358e+07	2.90858e+07	2.53376e+07		4.62306e+07	5.69728e+07	6.32015e+07	1.17653e+08	5.85702e+07	4.22506e+07		1.01994e+09	1.09745e+08	1.99943e+08	1.63307e+08		4.40488e+08		2.4593e+08	1.16345e+08	8.70098e+08	5.02665e+07	1.21996e+08	-0.733067
NID1_HUMAN	6		355297380	288238580	172398640		176559280	555642440		368232400		241175280			649284420	317745240			115690220		415476940	165030840	239004340	684480440	594313540	622882480	5.31876e+08		708297740	489962640	9.58062e+08		609139760	428427720	787377480	733730440		542652260	494726100	-0.586477
PEBP1_HUMAN	4		7.99285e+07			6.61171e+07	4.71968e+07	9.04381e+07		5.31463e+07	3.98324e+07		8.69549e+07		4.66836e+07	6.54108e+07				2.15612e+07	4.38986e+07	5.92132e+07		1.13021e+08	8.31614e+07	5.42514e+07	5.78682e+07		2.27601e+08	1.35883e+08	5.32332e+07		7.79671e+07		7.75728e+07	5.92912e+07		7.70314e+07	1.12308e+08	-0.594309
PCOC1_HUMAN	2	6.33149e+07			5.34668e+07	4.95453e+07	3.23248e+07					1.21394e+08		1.43273e+08				4.09934e+07		2.47669e+07		5.26064e+07	4.02165e+07	5.13722e+07	4.41927e+07	4.62905e+07	3.05066e+07		5.7044e+07	3.38225e+07	3.86784e+07		4.59278e+07	1.831e+07	3.61889e+07	2.74276e+07			2.91315e+07	0.909661
MIF_HUMAN	2	327629540	119157360	225775480	209036100	202354180	343964600	98095480		109908540	551428640	254732240	534162580	283537380	463622040		600883360		264257700	624150380	219532460	121623180	272788320	265053040	136835720	115037020	159166420		234524220	223424040	125408360		187450200		186019120			113949080	130084640	0.767219
TR19L_HUMAN	2		7.20806e+06	3.60054e+06	6.00633e+06			6.44648e+06		6.54349e+06		3.32483e+06									4.39188e+06	3.94693e+06		4.44783e+07	2.64884e+07	2.55818e+07			4.09182e+07	2.07355e+07	3.41342e+07		3.18187e+07	3.35967e+07	2.73901e+07	4.71677e+07			4.21102e+07	-0.184756
CP089_HUMAN	2		4.85868e+07	2.59218e+07	5.28668e+07		1.33086e+07	5.39251e+07			2.00841e+06	1.78199e+06			4.42908e+06		3.66746e+07	1.35269e+07	1.46255e+07	7.58395e+06				2.3028e+08	1.22576e+08			3.64775e+09			7.43847e+08		3.66592e+07	6.00139e+08	1.71643e+08	1.10894e+09				-0.408716
SBP1_HUMAN	2						7.69311e+06	9.84053e+06						1.29295e+07				6.05976e+06			9.54491e+06			1.54418e+07					1.60069e+07	1.6575e+07	2.66111e+07		1.22841e+07		1.44702e+07			1.90266e+07	1.2517e+07	-0.701478

## Sheet: Table S3
PROTEIN ID	PEPTIDES	FSGS_B_10	FSGS_A_4	FSGS_B_1	FSGS_A_8	FSGS_B_6	FSGS_A_5	FSGS_A_7	FSGS_B_9	FSGS_B_4	FSGS_B_3	FSGS_A_1	FSGS_B_5	FSGS_B_11	FSGS_B_2.raw	FSGS_A_6	FSGS_A_9	FSGS_A_11	FSGS_A_10	FSGS_A_3	FSGS_B_7	FSGS_B_8	FSGS_A_2	Normal_2_B	Normal_1_A	Normal_1_B	Normal_8	Normal_3_B	Normal_2_A	Normal_4_B	Normal_5_B	Normal_6_B	Normal_7_A	Normal_8_B	Normal_7_B	Normal_5_A	Normal_3_A	Normal_6_A	Normal_4_A	sig factor for PLS all	median normal	median FSGS	ratio Normal/FSGS	ratio FSGS/Normal	log(Normal/FSGS)	log(FSGS/Normal)
CD59_HUMAN	11	4424420000	1.72531e+11	102044735000	6.52458e+10	47130720000	34667815000	213707260000	11486085000	181026885000	5584605000	91060580000	34074625000	12503465000	2.74448e+10	39357565000	15274220000	9228245000	4922970000	5505175000	200746650000	4.75177e+10	32092255000	995379580000	495480115000	7.06932e+11	433173195000	1534617175000	813054775000	865045090000	9.59738e+11	532292540000	596734775000	563468815000	638160055000	940790890000	1561944475000	1688907415000	865906990000	0.404266	839049932500	34371220000	24.4114	0.0409645	4.60948	-4.60948
CD44_HUMAN	6	799537000	5641847200	1134855100	1837648800	2358126400	1652827800	8959485700	3.60475e+09	5452490300	7.25243e+09	1.87725e+09	1.93588e+09	624871000	1.72168e+09	3026190000	3292792600	820117800	3332194000	3227055900	10892185300	1924846400	1432938200	57215842600	30427561900	39208184200	37307845200	77548996000	5.74156e+10	5.4994e+10	37305678800	16603831200	54227090700	47790580900	2.77013e+10	33055879000	58174271500	50764912700	80739223100	0.720805	49277746800	2147003950	22.9519	0.0435694	4.52054	-4.52054
IBP7_HUMAN	4	563179600	1100644300	446154200	660148200	573934100	651640500	1301171200	2016078300	9.27819e+08	733319900	496857900	725442400	141356600	438317800	476568200	542643300	212514400	1305116800	589538400	974330300	410534200	370393200	6996014600	3514447300	4814823900	4221613900	10754404100	6122598500	11941207700	8005636100	5409171000	11128414100	7.39494e+09	7799629200	6.37329e+09	13482019300	13661187900	12939636300	-0.564393	7597287050	581736250	13.0597	0.0765716	3.70705	-3.70705
UROM_HUMAN	34	46429000000	222340680000	3.24928e+10	48626040000	40910880000	95809040000	182077080000	98871440000	220151760000	32696920000	3.18687e+10	93006480000	23632680000	35156120000	49543600000	6.60272e+10	25268280000	44989440000	29032480000	184662720000	49508800000	54511880000	746623560000	275610200000	282712880000	315843640000	220786280000	693959560000	1332845800000	1230975760000	2400143240000	457016800000	495411640000	545791600000	1.00095e+12	369588760000	4658850000000	1221439400000	-0.640817	619875580000	49067420000	12.6331	0.0791569	3.65914	-3.65914
VASN_HUMAN	13	3746316000	14283216000	5754713000	5058227000	9069150000	6877001000	13596206000	5.81147e+09	15671244000	5010950000	7060650000	7055809000	3013574000	6.52381e+09	9744212000	4053050000	3924918000	3168589000	3468525000	12381115000	5250940000	7284366000	70208096000	44266928000	56810886000	5.65097e+10	28806937000	76730571000	97864832000	106103905000	2.26182e+10	99926274000	106675349000	84174484000	69945137000	24753475000	47457456000	77056978000	0.916612	70076616500	6.16764e+09	11.362	0.0880128	3.50614	-3.50614
GRN_HUMAN	5		1132547000	546546000	523627000	681239000	553293000	1345162000	396162000	1050790000	230737000	7.9742e+08	439738000	157742000	260156000	483795000	576381000	1.27153e+08		274560000	1.34443e+09	614588000	291395000	17402112000	5.49293e+09	5787652000	4955626000	12510134000	18296356000	9686014000	6.06995e+09	2216643000	5351918000	2169856000	3.46674e+09	5650749000	1.25542e+10	17361097000	6998693000	-0.639137	5928799500	535086500	11.0801	0.0902521	3.4699	-3.4699
SAP_HUMAN	5	5.26781e+08	7217350400	2750841600	3215888000	3234816000	2473619200	12818832000	3634259200	5811104000	1413193600	2052752000	2069184000	1242841600	1496851200	2395702400	1868672000	1251660800	813404800	1594652800	11424358400	1902534400	1726275200	60042236800	23334313600	19665027200	13427440000	1240720000	41524412800	24021088000	16443814400	4863414400	43661446400	20463497600	38976496000	18138764800	3973091200	4515222400	22108694400	-0.621453	20064262400	2060968000	9.73536	0.102718	3.28323	-3.28323
FBN1_HUMAN	19	5.08654e+08	1140225000	445671000	805616400	494730000	5.32625e+08	1362046200		9.44624e+08	439116000	433099200	866212200	5.16851e+08	5.14091e+08	600493200	8.3134e+08		662703600	2.36711e+08	1287526200	747021600	423425400	5266135200	3096871800	3058770000	2887677600	7334782800	5029658400	5252859600	6686955600	2103685800	3261147000	3110230200	2527897800	5578870800	7013311800	6024817800	6.39168e+09	-0.343884	5141259000	566559000	9.07453	0.110198	3.18182	-3.18182
THRB_HUMAN	13	10830666000	25894162000	1.2525e+10	12911262000	11059860000	11574892000	47540500000	7150710000	23804760000	11014402000	12526892000	11468982000	5116048000	1.3829e+10	18033974000	4859722000	6902952000	11364262000	7016954000	39983762000	12543314000	10438680000	231475230000	86026290000	112303632000	90334804000	1.05585e+11	2.00161e+11	178490480000	1.01435e+11	39548936000	1.02465e+11	90742260000	1.11386e+11	88541474000	70736932000	1.27156e+11	208313784000	0.862268	1.04025e+11	11521937000	9.02841	0.110761	3.17447	-3.17447
FBLN5_HUMAN	2		626554500	694855100	510216150	219341700	122294650	8.21696e+08		457739750	48596550	717556350	130556000		180098700	185267600				55092600	667042100	373233950	194818000	2897625650	1554600650	1466881750	1.64701e+09	3873734950	2286603250	3910838000	2801613650	1661922000	709295000	1.46613e+09	1.04771e+09	2276716300	4404556850	2869933300	3506095350	-0.792554	2281659775	296287825	7.70082	0.129856	2.94501	-2.94501
KNG1_HUMAN	22	10580955000	10326525000	11981475000	10085790000	8162550000	7311150000	12890790000	8.46038e+09	9609435000	13503600000	13311705000	7415100000	3450645000	10179180000	8144235000	7832880000	5613465000	10896105000	9780870000	14268705000	9574785000	10940655000	98626605000	129704355000	79646490000	40930560000	14893560000	151428255000	101510145000	29988255000	15376845000	6.73032e+10	70651680000	91771515000	40813740000	16532505000	18310710000	83358990000	-0.430636	68977425000	9933330000	6.94404	0.144008	2.79577	-2.79577
LTBP2_HUMAN	2		450951750	181568070	642893310	217679760		374355720		557004510		190917720			108285300	297510840	143501130				538539840	291723300	138147300	1856001510	1560915180	3085576470	843231780	1.74918e+09	1642033170	2604926250	2.13727e+09	1.53658e+09	3.18735e+09	1843246170	2873257650	1378181070	2525578650	3979843830	1494450900	-0.241069	1849623840	291723300	6.34034	0.15772	2.66456	-2.66456
LMAN2_HUMAN	12	913086000	8668212000	4676467000	3269172000	2442851000	1758943000	9392931000	1759831000	8091715000	395826000	4873677000	1728085000	1307543000	2271282000	2404038000	1644798000	1154104000	713101000	1474006000	8514292000	2956559000	2327115000	17261018000	19379786000	1.60419e+10	7339801000	4015388000	13221765000	10124606000	13437364000	2546044000	20685923000	11037655000	32695272000	19462407000	4539419000	7030333000	11185470000	-0.729296	12203617500	2299198500	5.30777	0.188403	2.40811	-2.40811
YIPF3_HUMAN	2	2836724000	19502780000	9291832000	10605045000	11589985000	8817512000	23723260000	5297864000	19043585000	3838846000	8784600000	9284935000	4439127000	8624517000	9829919000	9460506000	4633937000	2515106000	3735028000	27449697000	10166299000	10071072000	5.55596e+10	46409429000	46751254000	35353175000	85685303000	58492973000	56219504000	41693696000	36255230000	3.2817e+10	36687563000	3.12239e+10	45059674000	151608644000	79534873000	82632836000	-0.681632	46580341500	9288383500	5.0149	0.199406	2.32622	-2.32622
TFF2_HUMAN	6	184776800	1745482400	1766192400	860576800	2436084600	1633016200	2835242600	1801530200	1541892200		1338977800	1400257600	140130400	788854800	1637550600	2007344000	115954200	464972200		3138306200	979997200	679004600	13384633200	4526007000	5409997000	4650986400	38466797600	10364526600	7952334800	5385646400	3942987800	5298947800	12926135600	4.46455e+09	6415936200	52972277800	9596360000	11803871600	-0.613673	7184135500	1471074900	4.8836	0.204767	2.28794	-2.28794
PTGDS_HUMAN	10	7912294000	101518667000	96287295000	58485809000	28168419000	16533162000	127831677000	15264183000	92252379000	2201368000	77324439000	13879653000	14134351000	16759406000	30253195000	16128907000	13089534000	7249524000	2501870000	99403702000	54327708000	21781190000	89691519000	127660953000	111743716000	109792535000	75388179000	89722055000	40777705000	121448265000	61043199000	110762747000	78945623000	131827035000	120086290000	59992136000	98206205000	49287186000	-0.328346	93964130000	19270298000	4.87611	0.205081	2.28573	-2.28573
EPCR_HUMAN	6	221788710	368713620	228923970		1.23331e+08	442310880	274224720	688797120	352549560	289391850	191128410	368738700	79823370	532573800	331789590	798515850	438818490	108596400	298125960	261114150	442680810	333488760	2963691060	2545519680	1985163510	994566210	377548050	3249577980	2084298480	1168264020	808723410	2827262130	9.43955e+08	2177884500	569848950	309600060	710409810	2859790890	-0.461066	1576713765	331789590	4.75215	0.210431	2.24858	-2.24858
VMO1_HUMAN	6		318030580	138426890	100368450		93764510	1.34035e+08	131922280	327472950	192934980	235686010	110981710	187733700	122768870		312459070	298095350			141108800	3.2294e+08	1.13035e+08	865522490	426610310	356347880	1022581280	701925980	1008503510	529413850	1133933220	199313170	1763670370	1270578190	856034970	620219530	529477060	262812130	431333000	-0.49335	661072755	141108800	4.68484	0.213454	2.228	-2.228
TFF1_HUMAN	2	300181000	1285999750	1240351000	495652000	1128148500	500369500	1257759500	538340750	1037683500	379758750	953684250	485264250	702371000	538960500	793187500	422170000		2.60739e+08		1210991500	336912750	694943250	3.95515e+09	884475750	962277500	2831406500	9797711000	3285757250	3540678000	2213173500	1201408500	2804859000	2820260250	2691824000	2374882000	9789302750	2262115250	3383021000	-0.380593	2812559625	616951875	4.5588	0.219356	2.18865	-2.18865
ACTG_HUMAN	9	819345600	988142400	5.18458e+08	327153600	1.55428e+09	1350878400	1056067200	1063915200	1.47151e+09	2831889600	7.22088e+08	1172376000	759283200	710136000	1425556800	308030400	888609600	1006171200	1977451200	658857600	1047513600	593856000	4.17149e+09	5429520000	5761656000	3018283200	4492656000	5215032000	6031857600	2059934400	3430065600	3015000000	3775046400	4906828800	1665475200	3791001600	5.98451e+09	7210137600	-0.749971	4332074400	997156800	4.34443	0.23018	2.11917	-2.11917
CYTC_HUMAN	6	455645200	1198714800	4495115600	851393600	740379200	1573600800	2.53082e+09	641070400	1693819200	1061622400	5712616000	1770873200	4662416000	1484204000	1353011600	828029600	438464400	434098400	602083200	2559821200	1181534000	1256251600	6037800400	5729796800	4827238400	3818834000	2709775600	5857992000	6172084400	1697005200	2128224400	6557307200	5247696000	5577576800	2308198000	3700645200	1846841600	6396260800	-0.571655	5037467200	1227483200	4.1039	0.243671	2.037	-2.037
AMBP_HUMAN	37	75608340000	614400420000	633695730000	378484680000	227563320000	130916640000	666039690000	140366880000	575623620000	39858570000	642683730000	151987080000	1.10389e+11	188738370000	197963910000	167658300000	138030000000	93362850000	32549400000	731404920000	401641620000	1.82023e+11	756789600000	1240674630000	1245242460000	653658720000	486228330000	758815110000	343444320000	1511813700000	339393300000	979894230000	761415210000	852222900000	1137351150000	518732790000	547815390000	362193930000	-0.319675	757802355000	185380710000	4.08782	0.244629	2.03133	-2.03133
IPSP_HUMAN	9	386608950	435427200	127576800	565057350	337258350	206715600	618356700	451830600	379208700	3.73253e+08	156955500	183198600	525821400	651690000	587919150	520024050	289294200	659148750	381396600	543839400	345319650	573528150	547390350	1393780050	1179079200	2587712400	339048450	467122500	1991416050	1926311400	911529450	2944433700	3405741300	2432038050	1939263300	379776150	686175750	2261118600	-0.472987	1660045725	411018075	4.03886	0.247594	2.01395	-2.01395
PGBM_HUMAN	31	15963264000	20909128000	36303976000	22465328000	5620920000	5269256000	16686432000	8227400000	21384792000	1.09663e+11	35678024000	4638344000	24612760000	8385624000	5895952000	1.29709e+10	21677928000	2.89781e+10	6.04542e+10	1.4289e+10	19124768000	6976240000	94231320000	1.3158e+11	141785816000	72898608000	45906040000	52150184000	63883064000	142610416000	41237936000	1.11955e+11	66593952000	1.1797e+11	121188424000	55865968000	68764200000	5.36206e+10	-0.299487	70831404000	17905600000	3.95582	0.252792	1.98398	-1.98398
APOE_HUMAN	10	298598900	358346150	265487500	187080750	80547400	80135350	195067150	477780350	353488650	292488500	211475450	110097750		96928900	316022250	2.257e+08	147895800	240888450	161282400	134475700	148833800	2.29867e+08	629230500	554632700	573195050	580920150	830870350	7.13362e+08	1425167050	6.82934e+08	557517050	715523150	718092600	820542300	699094750	1513124650	8.48367e+08	1031119950	-0.907595	714442775	211475450	3.37837	0.296001	1.75633	-1.75633
CADH1_HUMAN	7	1758521500	3052291000	1.55797e+09	1224577500	8.59909e+08	738389000	2691962500	5.33804e+08	3280931500	876261500	1300016000	789027500	381935500	438030000	812975000	329561000	691346500	1016846500	9.51297e+08	3106200000	1088844000	1698986000	3180693000	5393938000	6601357000	2931871500	1.71025e+09	3272096500	1711711500	6.39795e+09	1703837500	5984813500	3102836500	4815772500	7002419500	2209478500	4080220000	1975382000	0.876717	3226394750	984071750	3.27862	0.305007	1.71309	-1.71309
CLUS_HUMAN	13	1042300800	1.4432e+09	3035577600	1893110400	1047254400	1207555200	2703715200	1469232000	1181116800	2037888000	2.9723e+09	1381104000	2254694400	1889251200	795110400	1590307200	2.08627e+09	1178784000	2052316800	2378707200	1.89481e+09	1.72886e+09	5034211200	5659142400	6123571200	45848793600	1993795200	4361068800	12035462400	3.42104e+09	2.91001e+09	8.32343e+09	55209168000	6542611200	3516854400	1345651200	6030000000	11798380800	-0.427903	5844571200	1809057600	3.23073	0.309528	1.69186	-1.69186
HMCN1_HUMAN	3		38677260	164290380	85375080	96133560	109255980	53015460		59697420		192866040	119956500	89644800	75157560	79948920		110743620			51304260	84549840	69961860	342870660	183206040	1.05407e+08	208642200	86105100	314183220	248807100	365842140	249786900	294018660	283068360	299864340	309052380	649768860	129398460	233019900	-0.916631	266427630	84962460	3.13583	0.318895	1.64885	-1.64885
DAF_HUMAN	4	304059840	860401920	476179200	241772160	380587200	265050240	924302400	465796800	995137920	296479680	936962880	299174400	95175360		195296640	302211840		1.01587e+09		1316925120	196035840	295673280	1000520640	947553600	1060799040	744683520	1096240320	8.7233e+08	4.84189e+08	764111040	645146880	951491520	981146880	1066766400	914686080	1352568000	1273977600	444487680	-0.905198	949522560	304059840	3.12281	0.320224	1.64285	-1.64285
PGRP1_HUMAN	4		5526881600	2362762400	1083152800	2902931200	700377600	4008384800	2305520000	3639464800	548007200	2081242400	1176091200	883880800	799148800	2357960000	1.04643e+09	617136000	587309600	960498400	3.86367e+09	9.24821e+08	803491200	3321696800	4565573600	3456992000	2387142400	1171896000	4992600800	1730520000	2296136000	3356123200	6572369600	1849862400	3.84608e+09	3.83807e+09	1812013600	1459120000	3589030400	0.422028	3338910000	1083152800	3.08258	0.324403	1.62414	-1.62414
QPCT_HUMAN	10		151658720	27913550	102566510	141652400		114830480		96769280	34081000	94265970		24289200		40663650	209125860		4835350	8.81729e+07	81623130	150094800	91124290	863583130	416430030	407330230	239227860	288930760	462934160	154812510	268622290	151821340	602970740	245293240	564270640	388495720	2.37368e+08	206779980	148345770	-0.78415	278776525	92695130	3.00746	0.332507	1.58854	-1.58854
PVR_HUMAN	6	32449740	82070070	48232830		81442920	110247420	1.13172e+08	107138310	6.49949e+07	37793280	66636630	62458590	69509310			62797140	51810360	97033980	51963540	103801650			300666810	158673390	194723970	171587130	143362050	298646610	191653710	162570600	75622080	217322460	222577200	214891560	185406630	279787710	99236220	202852500	-0.424749	193188840	66636630	2.89914	0.34493	1.53562	-1.53562
K2C1_HUMAN	28	6280023000	19025743000	5560568000	9368282000	6322187000	6704838000	13761847000	8797417000	14514830000	11668125000	20213320000	5086223000	13321919000	10523347000	39588313000	5623560000	11373358000	5469255000	10077450000	51195351000	6.47992e+09	9928860000	23917783000	36923726000	23566120000	50863246000	31190692000	12243816000	34921952000	5819521000	44258103000	9253220000	48185705000	12904343000	32367474000	25338151000	137971784000	2.61287e+10	-0.309962	28659709000	10003155000	2.86507	0.349032	1.51857	-1.51857
TPP1_HUMAN	4	473848550	1394833580	610438430	4.528e+08	563650780	926150260	1256930640	994192080	1190557830	516720750	5.21633e+08	8.27046e+08	5.22788e+08	421666280	583354590	553462700	4.70052e+08	195883240	349028750	1901358340	437549560	445182710	1466213420	1168473110	1117153030	395903410	2406411840	1354603320	1130687040	2168581870	5312545840	3277722070	1186318070	3.76756e+09	1789827340	5353266520	929345900	1.5838e+09	-0.252363	1525008450	538125210	2.83393	0.352867	1.5028	-1.5028
VTNC_HUMAN	8	7.28451e+08	1899649000	3054257200	1295852800	1051505700	1265213300	2103151200		1951771100	1986581300	3134502400	1231102100	329601800	3202375300	1286276500	421240700	1.58713e+09	606965000	3240307700	1837321500	1650758400	3392643100	3294107400	3545374600	3600059700	3064788800	7688976700	4865902100	4.19363e+09	5.74184e+09	10598005000	4511299400	3258225400	3352706900	5022198500	7515182000	10044536800	4.83081e+09	-0.878436	4671055850	1650758400	2.82964	0.353402	1.50062	-1.50062
BT2A2_HUMAN	2		230793100	96770250	91251650	117889350	104168700	183891150	626209400	180055600		55673900	1.03447e+08	5.41015e+07	176355350	128904000	6274195150	17746850		31748350	267129350	79570750	232250650	798075250	36625300	699568650	200323950	108477800	856701150	483707750	361363750	2.21158e+08	439556900	352778350	306147000	162931950	187402800	152628650	4.92996e+08	-0.205586	329462675	117889350	2.79468	0.357823	1.48268	-1.48268
ANAG_HUMAN	14	2.08614e+08	947200000	398579200	9.91053e+08	1106726400	1147225600	1698944000	1213683200	968499200	728256000	730406400	1205926400	8.55283e+08	562073600	1284236800	7.77126e+08	595763200	425728000	518745600	1954752000	1219596800	904051200	4419456000	2763750400	2312793600	1752652800	1959040000	4005414400	2565414400	1896243200	1443353600	5363609600	1743257600	4509312000	2461030400	1944256000	1694758400	2934694400	-0.847882	2386912000	925625600	2.5787	0.387792	1.36664	-1.36664
ARSA_HUMAN	4		222611940	249486390	1.27073e+08	49946850	215243460	229630050		106174350	174524040	140190840	43251570	62872290	162819540	50881680	175524660	87413490	108024120	96451200	159142950	4.70689e+07	172518210	404138790	183217500	251464680	340223040	211931010	530594820	338566050	293874750		789348420	468472230	476697510	235255860	396072630	120282480	329737950	-0.423302	338566050	133631730	2.53358	0.394699	1.34117	-1.34117
LEAP2_HUMAN	3	2684707200	4059676800	2966176800	1273968000	1664128800	674244000	1600430400		4300344000	1339437600	2323123200	657115200	824796000	1385467200	2495016000	1259647200	2640103200	1114992000		1806861600	1173571200	1119355200	7990380000	2804587200	3140488800	3099232800	3352190400	3788229600	3691742400	3860006400	1386266400	4351449600	4786020000	4103740800	4817124000	6714986400	2111248800	2659975200	-0.624279	3739986000	1492948800	2.5051	0.399186	1.32487	-1.32487
GELS_HUMAN	11	726974500	9142924000	12799611300	7055863500	2689341900	1166461100	7707005600	2279164300	12325287800	1196883100	13575186800	1570443000	1186569300	861499100	2466704800	1935618300	363913900	590223900	14110614000	6660192000	5531127700	1400154000	5768270900	12359605300	11360428100	3682026600	1305400600	6496247100	3800190100	16674557900	2039609600	16855680100	5418084000	16656378900	10836316400	1856335600	5510500100	3386265400	-0.456128	5639385500	2372934550	2.37654	0.420779	1.24887	-1.24887
ANXA1_HUMAN	12	166708050	2.2762e+08	139933000	70479000	2.10687e+08	192714350	241494100	191513050	193054650	124055750	1.10718e+08	198265750	182802600	138276600	143497950	207892550	196433050	194547050	1.33373e+08	2.64833e+08		103976000	468146200			4.51236e+08	638675450	587880550	147944400	333479650	4.7429e+08	116911500		161056200	2.60942e+08	749500500	4.82158e+08	250700650	-0.765088	4.51236e+08	191513050	2.35616	0.424419	1.23644	-1.23644
PGCP_HUMAN	2	3.09912e+07	6.13205e+07	5.82914e+07	3.30377e+07	5.12192e+07	8.20041e+07	1.75536e+08	6.72651e+07	6.96642e+07	5.40297e+07	3.09395e+07	4.45671e+07	5.93123e+07	4.01365e+07	6.92277e+07		6.86427e+07	4.46447e+07	4.1604e+07	2.3462e+08	6.17373e+07	2.99636e+07	2.64196e+08	1.04131e+08	9.36309e+07	1.20836e+08		2.07702e+08	1.50022e+08	7.73399e+07		1.13067e+08	6.22481e+07	1.41346e+08	5.39459e+07	1.50338e+08	2.00733e+08	1.74727e+08	-0.312163	1.31091e+08	5.82914e+07	2.2489	0.444663	1.16922	-1.16922
APOH_HUMAN	4	310478800	1403460000	2004574800	736285400	798243300	624392800	1641212000		1546246800	273719900	2014055500	430157100		936227600	618754100	861839700		536275400	543970700	1544224100	688328200	1040549200	2104060000	1454603800	1999704500	651727500	1861652400	1853821500	1717600000	4640006000	1477407200	1740923200	815283700	1957589400	3173876200	1688525100	1278380300	1782642800	-0.422423	1761783000	798243300	2.20708	0.453088	1.14214	-1.14214
K1C10_HUMAN	20	5168624200	8671352800	3884523300	5147273200	3.91124e+09	5657626800	7704217200	5704599000	9340092000	5454662900	10136678400	3305393600	8146312300	4223098400	15210064200	4910924100	5006097800	5611236900	4173602900	2.68681e+10	4452977500	3764698900	10319132400	1.60099e+10	12326902800	8.45163e+09	14002632800	6802234500	9779728500	7766652700	22023297700	3452327300	26598105300	5669402200	15185607600	11936761800	25077073000	9917733600	-0.671383	11127947100	5311643550	2.09501	0.477325	1.06696	-1.06696
CNTFR_HUMAN	2	4.65826e+07	7.74314e+07	3.50325e+07		2.46607e+07	2.03748e+07	2.50154e+07		2.66115e+07		2.01477e+07	2.64334e+07			2.14102e+07	2.2735e+07	2.56345e+07	7.52587e+07		1.36213e+07	7.24419e+06	2.22704e+07	8.82188e+07	2.59308e+07	3.42829e+07	2.11084e+07	4.64593e+07	7.59249e+07	3.86649e+07	7.60449e+07		6.22079e+07	5.86205e+07	5.12196e+07	6.18467e+07	2.75961e+07	4.02469e+07	6.53395e+07	-0.716884	5.12196e+07	2.4838e+07	2.06214	0.484933	1.04414	-1.04414
UFO_HUMAN	5		101964520	59133690	215013890	128022370		244684580	185694180	88838190	137400620	1.82213e+08			1.16817e+08	171766070	153486130			1.11278e+08	77676060	36701560		385319690	225517530	2.6668e+08	270576600	62200740	334311670	275921800	180084940	170602040	279665050	253935640	301134400	153722800	1.06122e+08	196613200	299268410	-0.938875	260308020	128022370	2.0333	0.491811	1.02382	-1.02382
MUCL1_HUMAN	2		339783420	102606600	268895340			357123600	31070940	209944920		125756940		197511900	68269380	100978620					554767080		105405900	330877260	2.61171e+08	193786380	2.67414e+08	936875400	311042220	246583500	486572520	240714000	198115620	1127501280	316498920	683442000	851743140	380095920	361050360	-0.731384	323688090	161634420	2.00259	0.499352	1.00187	-1.00187
ENOA_HUMAN	4	6.14372e+07	4.5668e+07	4.9895e+07	4.02933e+07	4.97902e+07	7.56332e+07	3.62759e+07		3.50618e+07	6.302e+07	1.08788e+08			4.23105e+07	8.96723e+07			6.02114e+07	5.88074e+07		4.12622e+07	3.29027e+07	8.47786e+07	9.63147e+07	1.13868e+08	1.22581e+08	1.62785e+08	5.44468e+07	1.6892e+08	2.98054e+08		8.80217e+07	9.62201e+07	9.37075e+07	1.80833e+08	9.97256e+07	8.51836e+07	1.86612e+08	-0.88171	9.97256e+07	4.98426e+07	2.00081	0.499797	1.00058	-1.00058
VCAM1_HUMAN	3	107000340	371112330	309942000	165609930	2.05173e+08	116407140	339292020	168096300	373118310	63071790	298732230	106049610	160046250	171069090	192883620	187350090	82279350	176773470		395929800	216667950	257690040	275566980	491664090	4.77166e+08	950275740		252924330	349727940	487623990		4.7764e+08	389730960	325211970	389809350	98313120	5.08912e+07	1.30757e+08	-0.321222	369729450	187350090	1.97347	0.506722	0.980733	-0.980733
LYAG_HUMAN	20	544422290	195650700	495401640	518415740	372063340	502003540	697654240	230505030	316835670	471974150	398113080	549932100	489873320	463934640	303434430	520038450	233731940	847400140	506359560	6.31586e+08	327546790	432165310	2519470140	8.62146e+08	865021660	9.19885e+08	8.43451e+08	2195039200	1512853150	839292760	936994710	1769654720	9.42011e+08	1831120260	1015470940	867872200	9.11186e+08	1514654790	0.619372	939502815	480923735	1.95354	0.511892	0.966089	-0.966089
K1C14_HUMAN	4		2.83117e+07		2.23433e+07			3.32773e+07		2.79827e+07		2.91834e+07		2.1825e+07	4.50563e+06	5.33295e+07		1.26025e+07	7.59163e+07	1.61042e+07	1.38176e+08	2.33186e+07		2.45634e+07	1.13617e+08	5.40371e+07	4.05106e+07	5.09943e+07		5.8454e+07		6.04239e+07	2.26603e+07	6.24284e+07	2.87579e+07	8.35595e+07		7.93226e+07	2.83291e+07	-0.477934	5.40371e+07	2.79827e+07	1.93109	0.517843	0.949414	-0.949414
PIGR_HUMAN	20	21994005000	15951780000	54158430000	27350280000	25008615000	49275435000	33640875000	21632670000	32023665000	1.59309e+10	68576130000	2.80985e+10	8951520000	25883520000	19228785000	2.91807e+10	11215920000	16983255000	12729855000	24666660000	22482840000	19071705000	42319545000	40715085000	5.21123e+10	19679370000	23507685000	46503840000	66738345000	43775340000	25258005000	61914255000	6.00204e+10	49187970000	42378450000	26406780000	67357485000	62108310000	-0.141512	45139590000	23574750000	1.91474	0.522263	0.937151	-0.937151
SCTM1_HUMAN	3		8.79791e+08	933061100	875628100	278396000	1372332700	1056901500		1156394100		1559151900	360477000		4.39603e+08	4.94185e+08					470966400	1026731400	317975000	1916682200	1682344500	4.04526e+09	1756762500	408738100	3.93038e+09	800973100	1632574500	158805800	2294626100	2932345700	1496726100	1938581000	4.3213e+08	635547100	871069800	-0.952325	1657459500	877709750	1.88839	0.529551	0.917158	-0.917158
DDAH2_HUMAN	4		4.92747e+07	2.23237e+07	3.80284e+07			3.70948e+07	4.23797e+07	4.82242e+07		4.61203e+07		2.86222e+07		6.96274e+07		2.00346e+07		3.80604e+07	6.82006e+07	4.245e+07		6.71797e+07	4.31877e+07	9.32053e+07	1.60177e+08		7.58197e+07	8.45333e+07	8.24348e+07		1.06124e+08	4.52998e+07	1.00982e+08	7.94532e+07		3.06489e+07	5.4172e+07	-0.258117	7.94532e+07	4.23797e+07	1.87479	0.533392	0.906732	-0.906732
HBD_HUMAN	3	2.26563e+08	153381600	188953560	419738760	949731480	7.99314e+08	282881160	202652280	83468880		324327240	840404160		109777680	771081120	113905440		97222680		345072960	188613360	169808400	334785960		388320480	383842800	1704787560	332770680	3.96012e+08		623473200	510892920	381215160		1413780480	332346240	972929880	2.49619e+08	-0.655966	388320480	214607880	1.80944	0.552657	0.855545	-0.855545
CUBN_HUMAN	12	720380440	389558520	1395876040	1103092120	613399800	649007320	1177824440	1636463920	887154840	694346640	1.03108e+09	679161080	854195160	860557880	727573080	976450280	300371760	630877520	582999040	921626160	719036760	865073040	1636473800	971441120	906707360	855044840	2261028120	1887406040	1742911040	1214518760	838179680	2190988800	929658600	1657043960	1170513240	2525663920	950940120	1921877360	-0.18263	1425496280	790884120	1.80241	0.554813	0.849926	-0.849926
B2MG_HUMAN	10	335269000	4.14237e+09	49680677200	17356056300	1252744900	2444688400	4709237500	296287200	3.72059e+09	913424600	40409675900	1.65169e+09	388797200	2342959300	1.60843e+09	4.37828e+08	391923400	520767500	985135800	4750516100	18749831100	3109931000	3604987100	3591748600	3.98916e+09	3.77195e+09	2129548300	2330996800	7554175200	4334859100	1.71504e+09	2760434600	3809242800	3312304600	3.93716e+09	3450463500	2562112300	7614306700	-0.599629	3598367850	1997322800	1.8016	0.555064	0.849275	-0.849275
THBG_HUMAN	9	765699570	400899060	390719880	787480920	836849070	1478451690	8.94886e+08	960815070	4.75933e+08	599558940	388039770	1351901610	1375603560	542342520	9.49353e+08	1118836800	1470193110	807734520	4.50861e+08	796132350	806355180	703620540	9.23459e+08	1.8416e+09	1500102090	1334982870	2713615740	1154717100		1.06374e+09	2.11489e+09	1468150290	1482179400	1370802060	9.74923e+08	2621915820	626281470		-0.138965	1419476175	801243765	1.77159	0.564464	0.825046	-0.825046
LAC2_HUMAN	3	17727732000	37310580000	37303905000	37986624000	25405584000	28543635000	40479603000	11767758000	39293322000	11177154000	3.24995e+10	19068873000	19110792000	12124470000	33378738000	6.86857e+09	22054200000	17198004000	9226452000	52184616000	45293613000	17446314000	43308201000	6.63113e+10	69787659000	30122406000	10638615000	40236099000	21494034000	49185939000	84346101000	52553343000	34345278000	69139650000	71366697000	13508331000	34776483000	19901112000	-0.779955	41772150000	23729892000	1.76032	0.568079	0.815836	-0.815836
K22E_HUMAN	13	319332000	2935753600	849596800	837803200	1146371200	853216000	1670656000	737318400	2057151200	492627200	1339946400	843928800	1170468000	581484800	3277757600	916666400	709425600	445941600	920576800	3781720800	891342400	968791200	967366400	1021685600	1265846400	2258245600	1845532000	819676000	1657645600	592124000	3620021600	500697600	3702431200	473969600	2475657600	1656876000	3725529600	1510204800	-0.801599	1583540400	904004400	1.7517	0.570875	0.808752	-0.808752
LUM_HUMAN	5	4.20788e+08	385500000	346533750	391773750	4.3683e+08	282101250	770711250		317493750	183487500	383028750	349353750	214736250	323036250	353388750	168656250	180363750	389186250	168862500	295631250	660952500	311160000	628616250	973188750	693225000			541586250		567333750		549401250	625732500	3.79568e+08	810810000			178605000	-0.761748	596533125	346533750	1.72143	0.580913	0.783606	-0.783606
NOV_HUMAN	2		497493260	489129080	471035400	853133600		499853860		438988660		616569580	175194800		303624200	298175680					527511160	405008780		912193260	795101120	987732460	1021412480	1382660840	588625180	780956660	520403840	8.58295e+08	705143120	712001620	600511120	535913620	1387796740	946058300	853312240	0.816679	824206680	480082240	1.7168	0.582478	0.779725	-0.779725
OSCAR_HUMAN	4	243171630	200931500	179769990	313265870	149975640		1.54028e+08		251215030		246668360	179533600	547334950	309250310	330347350	78146850	3.93463e+08	3.94452e+08	364012970	165829120	2.67483e+08		7.53025e+08	346526250	360632900	462256040	358496180	577209120	500370090	362527090	604062410	369133730	468733740	3.56243e+08	391259220	702422140	279259480	496977740	-0.541754	426757630	248941695	1.71429	0.583333	0.777609	-0.777609
FCG3A_HUMAN	3		283668000	118507620			114335760	297999240	242769450	246580950	124363470	111057870	1.20102e+08			191411220	50394960			107421930	286934340	259288260	307534920	309988140	404485620	341471130	195479130	304402560	248147130	697636170	215227320	445957050	579336450	293076630	638012760	185352090	652223880	172982040	909532470	-0.689771	325729635	191411220	1.70173	0.587638	0.767	-0.767
REG1A_HUMAN	4	128600040	292335140	1585336220	367390420	478615880	164920040	196949740		2.47416e+08		1321185400	310849260		394721220	458385640		146778200			379117240	307035660	588688180	276077400	1066577660	1213551080	541685560	576157780	619038080	155145420	1134759380	386912420	4.92368e+08	465281900	471574340	1815641340	1160378600	771681960	368952180	0.978185	558921670	339119840	1.64815	0.606739	0.720851	-0.720851
BTD_HUMAN	2	232887520	240929060	253837600	231477660	268435460	317004980	385802380	591136400	2.1882e+08	304466960	1.79762e+08	314976540	3.2634e+08	209343800	258867880	3.93442e+08	367273240	173550940	3.40389e+08	4.01967e+08	284907900	149011840	411591200	4.80966e+08	512077480	452134880		495404080	310448660	281139900		858601600	390882900	647873060	346429920		1045999940	325639980	-0.514529	452134880	276671680	1.63419	0.611923	0.708578	-0.708578
DNAS1_HUMAN	5		579040010	431542630	738753250	403423770	274721380	569963520	219814800	576513200	412647510	3.41479e+08	744348750	387573780	1099698340	414326160	705580770	211827960		2.6578e+08	377283950	693912680	4.67478e+08	1.37617e+09	1210106390	1126692210	670211320	517507180	1102125020	495166410	408936810	239982160	938536160	7.12125e+08	1393591670	533109790	701122040	308518200	544925130	-0.807845	685666680	422934395	1.62121	0.616822	0.697074	-0.697074
FIBA_HUMAN	10	844491150	1637153550	1037607750	8.76193e+08	4.2547e+08	5.05137e+08	2255923800	556116750	1476297000	224703450	1003603500	744972300	2131335900	309641400	525830400	398978100	290700000	284480550	282101400	1.58873e+09	1058882400	446346900	822482100	2701696950	1436325750	867471750		8.03051e+08	501924150	1228444650	1383089400	1.76339e+09	1290096000	1.01525e+09	1090476900	653799600	565801650	5.20254e+08	-0.823312	1.01525e+09	650544525	1.56062	0.64077	0.642122	-0.642122
CATC_HUMAN	3		1.99091e+07	2.14685e+07	3.38741e+07		2.18325e+07	3.73826e+07	2.485e+07			1.82332e+07	2.09049e+07	2.08978e+07			2.64809e+07	1.99265e+07			3.91907e+07			2.41193e+07				3.59761e+07	3.70503e+07		2.26283e+07		3.4913e+07	1.41623e+07	3.09527e+07	3.45816e+07				-0.322405	3.27672e+07	2.16505e+07	1.51346	0.660738	0.597851	-0.597851
GGT1_HUMAN	5		1.92262e+07	3.18988e+07	9.79005e+06	1.23956e+07	2.44776e+07	3.23674e+07	2.11049e+07	2.65087e+07	1.66954e+07		2.92728e+07		6.14285e+07	4.41974e+07				1.37884e+07	3.90123e+07	4.62455e+07	3.80261e+07	4.19507e+07	6.20661e+07	7.07802e+07	4.21924e+07	3.91411e+07	4.02926e+07	5.49325e+07	3.91916e+07		6.80476e+07	3.05e+07	5.31173e+07	2.08928e+07	5.38626e+07	3.43848e+07	5.99619e+07	-0.354587	4.21924e+07	2.78907e+07	1.51278	0.661037	0.597198	-0.597198
PLMN_HUMAN	22	10178568000	8194284000	14056632000	9918396000	2920104000	7261812000	7730100000	15001956000	8753508000	13811148000	13910292000	10216908000	8232192000	1.38143e+10	3265164000	16198272000	10636488000	10014948000	14245740000	7446924000	8845416000	13316508000	15335892000	10872468000	1.52774e+10	4532436000	13961592000	8947908000	18093024000	15102504000	11338380000	16538148000	7.65169e+09	14494788000	1.31283e+10	18211500000	15204024000	17859744000	-0.754622	14798646000	10096758000	1.46568	0.682276	0.551573	-0.551573
IGKC_HUMAN	12	172411620000	515928580000	471226060000	599897530000	396727640000	210394890000	577323740000	118631610000	574971280000	183532340000	489961930000	233957060000	218986860000	241872770000	376902240000	126761180000	229702980000	165481400000	149109550000	528260210000	604411710000	216047730000	458249960000	437936150000	464275610000	233081390000	189523310000	397970340000	178350570000	511683170000	164065300000	388326410000	318677410000	360553510000	511527110000	173067650000	275951650000	172758420000	-0.610438	339615460000	237914915000	1.42747	0.700542	0.513456	-0.513456
CFAB_HUMAN	6	166234170	200331360	207301530	278012850	244237980	6.67558e+07		1.24463e+08	142045950	401105910	207230430	162055860	58249860	385155810	412747350	142522320	114824130	210294840	356023770	2.39396e+08	214160310	269547210	178574760	357154260	290261010		260505660	375950730	369606240	164423490		303535380		275664180			283862010	314048700	-0.682058	290261010	207301530	1.40019	0.71419	0.48562	-0.48562
CD27_HUMAN	2	276737250	160108350	97700300		172971800		164027800		1122779450				44560900		71861600	168368650	55530200			297583650			264748850	213159600	225997250		426200950	258365500	120154900	211921200		147333050	278068100	210478550	227753800	410553250	262841800	190068600	-0.357067	226875525	164027800	1.38315	0.722986	0.467961	-0.467961
KV402_HUMAN	3	5119187500	13163762500	15058750000	14735875000	8956762500	8760587500	14827225000	2006637500	14383600000	2235362500	18181975000	8619887500	6877237500	8711500000	13611062500	4416037500	10024875000	5111662500	2559812500	17039837500	13550250000	6746512500	27386012500	17246775000	17161112500	12954987500	5179037500	20711337500	4772950000	12201262500	9855562500	11877075000	10486087500	12348437500	14678300000	4277000000	6.63924e+09	4646862500	-0.395344	12039168750	8858675000	1.35903	0.735821	0.442573	-0.442573
KV301_HUMAN	3		98502060	93081760	96179840	113029000	146663000	79401700		107468000		109587880	42318540	75372320	77153180	93523960		101860100			144226880	122545680		115493260	103836600	90931060	131985980	411142820	117836920	2564307080	823397840		82624400	1095374960	89487880	1063019320	357332440	111340600	4457594420	0.616333	131985980	98502060	1.33993	0.746307	0.422159	-0.422159
KV118_HUMAN	3	137757290	4.69574e+08	283527530	248728700	1.93824e+08	107726960	416873490	70641120	417225050	111711930	2.47919e+08	161573610	111650220	148730450	235575120	70345660	117432260	148457430	1.24869e+08	382429960	252455610	126137110	222114860	310962300	200162930		2.01827e+08	174392460		1.96771e+08		164599270	211143570	264756470	172279360				0.663938	200995080	155152030	1.29547	0.77192	0.373478	-0.373478
ANX11_HUMAN	4	1.7005e+07	3.20741e+07	4.31421e+07	2.76283e+07		2.4122e+07					2.23775e+07		2.07856e+07	4.30394e+07	3.34689e+07	2.24911e+07	2.12786e+07			5.73631e+07		2.44759e+07		3.47702e+07	1.34532e+07				6.03397e+07			3.69462e+07	4.82367e+07	2.63066e+07	2.27864e+07			2.86237e+07	0.635191	3.16969e+07	2.44759e+07	1.29503	0.772186	0.37298	-0.37298
BGAL_HUMAN	7		3.87646e+07		7.87516e+07		6.45641e+07	8.95414e+07	7.10752e+07	9.76807e+07	7.72324e+07		6.36963e+07	4.16863e+07	3.4326e+07	1.26002e+08	8.0464e+07	8.02237e+07		6.03998e+07	1.87777e+08			1.37371e+08	4.99361e+07	7.64164e+07	6.60138e+07	1.28964e+08	1.61058e+08	1.05067e+08	9.97169e+07		1.03846e+08	9.54197e+07	1.22308e+08	7.48014e+07	1.62401e+08	2.20672e+07	6.78645e+07	-0.995168	9.97169e+07	7.72324e+07	1.29113	0.774517	0.368631	-0.368631
HAVR2_HUMAN	2		3.71752e+07	4.45852e+07	1.2396e+08	8.92266e+07	6.75317e+07	6.00151e+07	4.61147e+07	1.16484e+08	1.85365e+07		6.24304e+07				5.97767e+07				1.08055e+08			9.23223e+07	7.94669e+07	9.25377e+07	1.19531e+08	5.21608e+07	1.22087e+08	6.94119e+07	8.04621e+07	3.27494e+07	7.85156e+07	9.13235e+07	8.3326e+07	7.70026e+07	7.844e+07	7.41935e+07	7.13555e+07	-0.401572	7.89912e+07	6.12227e+07	1.29023	0.775058	0.367625	-0.367625
TRFL_HUMAN	35	2359419300	1969154100	1851220800	2628626400	4247300700	3708523800	1813723200	3383879400	1458584100	2892141900	2316285900	2.82069e+09	2177650800	3.0988e+09	2090379600	2.95969e+09	3079546200	2452465800	2317262400	2130695100	2221202700	2441529000	1648080900	1872648000	1388192400	11511149400	10260225000	2147993100	1332950400	3351487500	6.49303e+09	3358629900	19836900000	2790279000	2402217900	4858645500	3.44102e+09	2130667200	-0.167592	3070883250	2400474150	1.27928	0.781689	0.355334	-0.355334
SH3L3_HUMAN	2	48840120	2.54201e+08	128531340	108836280	193811940	233811900	192381840		272942460	51408000	119358540	80054100		43598520	101777760	175384440		88538940		198035460	132379380	72482760	188005860	272500200	301935060	169529220	77355180	176636880	37079280	280142100	129381840	143364060	86626260	185930640	219406320	71386560	145852560	113015700	-0.310307	157690890	123944940	1.27227	0.785999	0.3474	-0.3474
LYVE1_HUMAN	2	1.75672e+08	397277080	2.57582e+08	217785340	303711360	583834750	551560980	400355150	412613540		345257380	191886440	253818730	350158200	205818590	407449610	237043090	2.10811e+08		552382010	285458500	303096380	287382690	567122510	5.18064e+08	359636500	405465190	350563960		513051820		521217740	351283550	553814850	502895140	308773850	328979430	207295810	-0.708224	382550845	303403870	1.26086	0.793107	0.334412	-0.334412
KV101_HUMAN	2	455816540	1088768100	1649195000	1745791420	1346601400	818439840	1226332420	345038540	1186252740	646813780	1421511280	798090620	1126841800	888878680	922571160	555866040	922122060	663640060	479239600	1137849740	1809413920	1244515980	1119596320	1136193060	1284046760	1573177340	1269136640	745905200	1898894600	1783356140		1169526260	1246352300	861922700	1358906740	1218019080	1758905140	1063957820	-0.863727	1246352300	1005669630	1.23933	0.80689	0.309555	-0.309555
AMPE_HUMAN	4		6.38534e+07	3.27829e+07		4.61049e+07	2.44557e+07	1.44222e+08		3.36742e+07			3.74837e+07		3.35799e+07	3.3596e+07		3.51865e+07	4.26286e+07		1.24873e+08	3.35424e+07		6.47867e+07	4.19652e+07	6.96899e+07	1.09166e+08		6.18126e+07	3.29285e+07	3.83665e+07	2.75954e+08	3.81932e+07	3.3609e+07	4.6402e+07	3.5803e+07		4.2609e+07	2.37699e+07	-0.551552	4.22871e+07	3.51865e+07	1.2018	0.832086	0.265196	-0.265196
ENDD1_HUMAN	6	390425450	7.36096e+08	553924250	5.22638e+08	341801100	239436850	729006700	2.01544e+08	739883900		480290150	323238150	1.96574e+08	520156650	346096600	184894650	235379200	82800200		580052250	3.87901e+08	184159800	4.41698e+08	681894650	702129650	295473600	282913700	379860650	473793650	385317000	304022000	532343800	439475800	601739200	540040200	544626800	231481300	325598900	-0.304106	440586950	366999000	1.20051	0.832977	0.263651	-0.263651
ANGT_HUMAN	7	205596960	276031680	324414960	256184400	338161440	297981440	84771600		1.72446e+08	435738160	305830480	225145760	1.6746e+08	2.66224e+08	356939440		261206080	2.20272e+08	732181280	281319040	289043440	2.28705e+08	139373760	317156320	285018880	305942000		219297520	538949920			3.57599e+08	332847840	353843120			2261970000		-0.54455	325002080	271128080	1.1987	0.834235	0.261474	-0.261474
GPVI_HUMAN	2	3.17479e+07	4.7065e+07	3.52583e+07	8.39759e+07		6.48802e+07	4.83089e+07	1.52106e+07	3.99309e+07	5.23088e+07	4.07708e+07	1.70809e+08		7.53817e+07	1.21915e+08	4.82245e+07		1.42126e+07			8.21761e+07	3.07757e+07	6.89279e+07	4.10271e+07	5.5848e+07	1.86553e+08	5.2614e+07	7.40642e+07	4.83954e+07	2.81505e+07	5.19135e+07		5.20442e+08	2.21265e+07	5.38116e+07		8.07624e+07	6.14608e+07	-0.554326	5.48298e+07	4.82245e+07	1.13697	0.879531	0.185194	-0.185194
FETUA_HUMAN	13	40203400000	46213504000	76196720000	73671388000	13719276000	31139198000	22483116000	16293654000	39414368000	39809600000	71686636000	31993386000	7961204000	63809562000	14743514000	1.79319e+10	7854162000	47676292000	43012268000	19224600000	55363268000	60553552000	60762266000	5.81671e+10	51403788000	32879436000	1.25318e+10	44344028000	42693290000	60040896000	12423674000	82011714000	29650992000	99443092000	66945642000	18176018000	13796604000	44900002000	-0.59068	44622015000	39611984000	1.12648	0.887723	0.171819	-0.171819
PGRP2_HUMAN	10	3555048200	2297056300	1228502000	1585223200	4247026300	1199012100	531884100	803772200	3035474200	3018879600	1328801100	1184904600	6118809400	2457045800	5101669100	433257000	7232591300	3747579000	2469711200	697976400	1860120900	2504217100	832175300	2956012400	2530551100	2974655200		1503587800	2779470100	3057377400		1280710200	5195363800	2235422200	3765155900			1825322400	-0.262125	2655010600	2377051050	1.11693	0.895308	0.159545	-0.159545
APOA4_HUMAN	22	2404723200	1626240000	8683241600	1.8763e+09	2650032000	3391836800	3937190400	3463574400	3098022400	3354700800	7.44695e+09	2990134400	3148041600	3750278400	3059936000	3392611200	4212560000	2.00496e+09	3002560000	3266172800	1997846400	4223296000	4535590400	3745737600	2437811200	3.78537e+09	3345513600	3847641600	3087779200	5520416000		2920614400	4834649600	2678086400	8.42744e+09	1245868800	1323520000	3560796800	-0.11807	3560796800	3207107200	1.11028	0.900671	0.150928	-0.150928
HRG_HUMAN	5		168959900	4.73849e+08			212738200	137307600		124358150	68260350	4.36831e+08			152512400	116588050					103984750		185723450	175622750	144961600	1.26164e+08		160278200	167872000	161628400	159108600	2233301750	208264050	302515750	115323850	212594150	423524200	1.00982e+09	126271650	-0.359512	167872000	152512400	1.10071	0.908504	0.138435	-0.138435
CD177_HUMAN	3		2.31344e+07	3.69371e+07			2.24462e+07	3.79714e+07	1.96588e+07	4.88088e+07		3.60105e+07		5.84721e+07	7.94804e+07	6.20817e+07	4.56338e+07	3.22695e+07		5.90739e+07	6.28517e+07	4.41335e+07	6.32596e+07	4.61098e+07			1.19571e+08	1.04667e+08	4.66106e+07	4.80925e+07	4.41359e+07			6.41697e+07		4.1797e+07	6.93564e+07		4.9164e+07	-0.21833	4.86283e+07	4.48836e+07	1.08343	0.922994	0.115606	-0.115606
6PGL_HUMAN	5	456716260	201020820	219696620	260586040	437745880	228230860	220588940		127453040	302833960	252000320	218824320	1432542540	726597300	447186740		662836460	781174680	544074960	225865640	304730140	590990400	320663200	349806600	374722920	579802080		3.23781e+08	209397760	377465660		295383660	261844440	357013800	315838380	167807640	170819220	205788440	-0.697437	318250790	303782050	1.04763	0.954537	0.0671275	-0.0671275
CATD_HUMAN	4	335044800	1057848200	731124400	1268321800	1366795800	988556000	1896149200	1118448400	1391758800	1402019600	1.06609e+09	637155400	2079359600	1544653200	1071596400	866444000	1441600000	679884000	1407436200	1352326800	1205198800	941396600	2590322000	661344600	862818800	1240984400	780944400	2472004800	806776600	824224200	1658327600	2563133000	2598187200	1546995800	1181295800	1764242800	688650200	867938600	-0.281717	1211140100	1161823600	1.04245	0.959281	0.0599747	-0.0599747
PDC6I_HUMAN	2		3.46466e+07	3.85365e+07	1.69908e+07			4.51479e+07		3.33125e+07	2.16675e+07	2.73865e+07	1.69757e+07		3.73088e+07	2.43734e+07		1.46007e+07			2.32262e+07	2.10666e+07		1.46676e+07	2.73991e+07	1.64423e+07	1.61217e+07		1.15578e+07	4.2475e+07			2.24958e+07		3.36655e+07			3.19248e+07	2.83354e+07	-0.861667	2.49475e+07	2.43734e+07	1.02355	0.976989	0.033586	-0.033586
PTPRS_HUMAN	4	4.83672e+07	3.75437e+07	5.40219e+07				5.42877e+07		6.02889e+07	5.72948e+07	5.08922e+07	3.21832e+07	1.7553e+08				6.80562e+07		2.60203e+07	4.87011e+07			4.78039e+07	3.86976e+07	4.64327e+07	6.39192e+07	8.04654e+07	5.16658e+07	7.9906e+07	1.05449e+08	5.3902e+07	5.26698e+07	4.69176e+07	4.6783e+07	9.5781e+07	4.52337e+07	9.73974e+07	7.9371e+07	0.855063	5.32859e+07	5.2457e+07	1.0158	0.984445	0.0226175	-0.0226175
TIMP1_HUMAN	4	574915120	3.98476e+08	710571560	737324160	694120360	718145320	482687520	2.4366e+08	4.90176e+08	391996400	800692320	486206680	165738080	168911920	77258560	323677360	439673840	342153920	457634360		1164950600	341063640	454988200		619604960	207735200		609035840	362896400		977593160	1616978360	440286880	5.32837e+08	264650920	522321720	1.23434e+08	70829400	0.38021	454988200	457634360	0.994218	1.00582	-0.00836625	0.00836625
DSC2_HUMAN	4		302293700	210637300		1.27524e+08	202182800	3.93182e+08	141458400	328674700	131390700	81912450	112167350	233725300		198329250	150739850	2.66787e+08	190250300		457786200	147093500	348675050	119091900	405525550	376832050	150186700	2.27459e+08	200686150	138629750	2.6579e+08		173998050	189264250	221648500	197742800	400861700	182587600	99951800	-0.24488	197742800	200256025	0.98745	1.01271	-0.0182205	0.0182205
APOA2_HUMAN	4	5.02985e+08	193391820	659671740	348712200	320336640	8.97722e+08	148779180	351262440	176123880	1501867800	581164920	825044040		464963400	340564680			613920600	1247133600	138006900	396388440	784463760	113009580			1972093140	299268180	69237360	342618120	346339980	1259673660	584398260	551505960	333539100	984562380	623757240	521275680	290127060	-0.738763	433807830	464963400	0.932994	1.07182	-0.100061	0.100061
SODE_HUMAN	8	6421851000	1302639300	1411554300	1253063100	756903600	1125306600	764376600	1097990400	1346841300	816496800	1358352900	1187173500	5124633600	8946564300	996103200	9398633100	1110424200	5511909900	6.36736e+09	2917968000	1131634800	835227000	1256656500	1252935900	1150237800	827595000	1.94673e+09	868394400	1993653300	8.70461e+08	1228831500	2059081800	892705500	1850839500	792138000	707820300	858075300	1405941600	-0.841037	1189534650	1277851200	0.930887	1.07424	-0.103323	0.103323
IGJ_HUMAN	2		1.67707e+08		8.99535e+07	1.18382e+08	1.24771e+08	8.11656e+07		1.39058e+08		1.20294e+08	1.48112e+08	1.31276e+07		1.44758e+08					6.71967e+07	3.99287e+07		1.88486e+08	1.10841e+08	9.47086e+07	2.21092e+08		1.54549e+08	1.72144e+08	8.4039e+07	1.61251e+08	7.16374e+07	5.86307e+07	1.08966e+08	6.60001e+07	6.03895e+07	2.38531e+08		-0.831669	1.09904e+08	1.19338e+08	0.920944	1.08584	-0.118814	0.118814
AFAM_HUMAN	16	11191458100	4436434900	3.89029e+09	6346730800	5725564300	10762491100	4367602100	7740842600	4934853700	7959411500	3391253400	8673861300	10640671900	6638589300	6001081200	7846444000	10220680400	10832933300	9969118800	5195143200	6313181000	6492567200	5404736600	4107807800	3.18463e+09	11586008700	12835769700	5782759900	6.24967e+09	17015319600	12695442400	4579547700	16073882500	4587223300	16457662500	13389589000	4231050700	4873572700	0.802731	6016215750	6565578250	0.916327	1.09131	-0.126066	0.126066
FLNC_HUMAN	2		6.86267e+06	2.47438e+07	1.44523e+07	1.62024e+07		3.46928e+07		2.28255e+07		1.9654e+07	2.3557e+07	1.51745e+07			1.06689e+07		2.97403e+07			2.48469e+07		1.45033e+07		2.58701e+07			1.72605e+07	2.23696e+07	2.31316e+07		1.93815e+07	1.80987e+07		3.32155e+07			1.21226e+07	0.306252	1.93815e+07	2.12397e+07	0.912515	1.09587	-0.13208	0.13208
CYTM_HUMAN	5		138281520	1.06175e+08	6.52661e+07		355545600	147234080	940379760		647656240	247953200						311833720	399601520		143639520	137469360			227026920	1.9577e+08		1.26298e+08	148929840		161706320		194933440	87286520	2.22769e+08	1.99015e+08	1.32435e+08			-0.13179	178319880	197593640	0.902458	1.10809	-0.148069	0.148069
A2AP_HUMAN	4	70620900	92097600	92648850	168693000	114548700	98312550	59129700	87706500	146850900	81477900	1.13215e+08	1.11781e+08	83599950	231779100	122993850	83344800	6.29926e+07	75072900	93013200	149407650	97490400	172268250	73172400	90030150	77376600	169975050	51950850	50552250	120987300	37741200		98916300		121132200	40453350			121409400	-0.847265	83703375	95251800	0.878759	1.13797	-0.186461	0.186461
LTBP1_HUMAN	2		8.33565e+07	1.10652e+08	5.4184e+07	3.24845e+07		6.32795e+07		6.96171e+07		1.37841e+08			6.76725e+07	3.3131e+07					3.79983e+07	8.99418e+07		5.37334e+07	4.54349e+07	6.77505e+07		1.08145e+08		3.05423e+07	5.69419e+07		5.20665e+07	5.4063e+07	6.12138e+07	6.42057e+07		7.98965e+07	4.99427e+07	-0.609816	5.55024e+07	6.76725e+07	0.820162	1.21927	-0.286018	0.286018
INVO_HUMAN	2			1.13446e+08	8.40395e+07		8.51648e+07			2.17379e+07	3.44517e+07	7.02507e+07	7.0471e+07		1.17302e+08					6.4178e+07		3.44905e+07	2.74486e+07	8.67091e+06	8.22262e+07		4.20704e+07	2.53103e+07	1.38236e+07	1.19339e+08				1.15635e+08	7.0202e+07		4.4348e+08	1.8057e+07		-0.359515	5.61362e+07	7.02507e+07	0.799084	1.25143	-0.323582	0.323582
AGRIN_HUMAN	6	1793933570	291492630	366790970	174428540			2.42094e+08	9.36651e+08	2142587590	1489158970	1104360270	2502797570	2362206210	1919627710	518698310	980807490	2167185540	1344044910	2309152170	223079870	1927907020		740559820	1058930210	1002737970	1659646300		733526560	1162398510	695988150		883707890	1271017150	1164853690	606383310	1465197890	849935320	1518870340	-0.220368	1030834090	1344044910	0.766964	1.30384	-0.382769	0.382769
RNT2_HUMAN	2		1.05848e+08	1.16942e+08		8.29259e+07		1.86811e+08		8.88574e+07		1.07555e+08	6.15133e+07		3.58333e+07	4.78221e+07	1.28757e+08	7.26917e+07			1.75858e+08	5.88689e+07	6.52816e+07	3.66931e+07		2.73157e+07	2.99781e+08	1.00948e+08	4.0819e+07	6.24381e+07	5.33653e+07	6.27569e+07	6.19413e+07	2.7502e+08	7.68821e+07	4.9285e+07	7.47368e+07	5.47856e+07	7.30823e+07	-0.305509	6.24381e+07	8.58916e+07	0.726941	1.37563	-0.46009	0.46009
HV107_HUMAN	2	1.04779e+09	723059840	1320010720	2448461920	1591387520	1430572000	922115040	930352480	1387491360	848495360	1574590560	1098448960	581725280	749929120	1509188800	303370080	671956480	971822720	638957920	730809280	2269522080	874700960	704086400	728554720	561385440	1192876960		600132640	815789600	464654080	1068329600	661171680		689622080	363774720		846572640	497525760	-0.33718	689622080	951087600	0.725088	1.37914	-0.463772	0.463772
PPIB_HUMAN	3	120013440	283434240	251662080	2.27672e+08	279778560	155587200	208477440	280429440	254048640	2.4556e+08	1.93695e+08	275226240	179347200	4.05206e+08	351628800	1.96585e+08	2.54567e+08	211528320	448047360		2.1931e+08	2.363e+08	124581120		168529920	5.3022e+08		168097920	2.58015e+08	335166720		78460800	395182080	125990400				84746880	-0.779064	168313920	2.4556e+08	0.685428	1.45894	-0.544923	0.544923
IGHG4_HUMAN	2	6067135100	1304209400	3650215400	5285775300	4365156900	1926031900	3414355100	1706918200	1548986400	3089599500	4347941000	2056867800	3452566000	3379157600	5306967900	773702800	4484161500	6292201500	1993191200	3755733800	4737484700	3071247400	2228310500	2273857300	1015219400	4447407900		3168763000		769083900	2713616100	2689533600	1158627600	2598538800	686758800	3299203700	2058374500	1255501000	-0.2313	2251083900	3433460550	0.655631	1.52525	-0.609044	0.609044
HV303_HUMAN	3	319968220	355419680	591084560	597259300	437232180	4.26386e+08	680369580	537886800	406897040	180858920	377309900	451085140	5.05042e+08	216740480	4.56149e+08	1.2023e+08	4.1229e+08	308568700	119795940	4.78294e+08	311104420	651459380	379258440	306399500	241787260			315637300		133405800	573472900	2.01803e+08	135952740	239180480	137725500		306433160	568106000	-0.909308	274093380	4.19338e+08	0.653633	1.52991	-0.613447	0.613447
UTER_HUMAN	3	4523440700	14625215600	23488165100	7830116900	8491465800	9999461500	11789946000	6.87549e+09	12009325600	8.69596e+08	20860595800	10201356300	8575748000	3.47476e+09	6723861800	9463374800	13227251200	3242337600	762091400	15244764900	11199287600	2932938600	4349480600	5541452200	4915277800	2846880600	5135135500	4488334500	3750421300	24086268200	1355823300	14787018300	7930927700	14444425500	23661100700	6712865500	3.44307e+09	4956599300	-0.586139	5045867400	9019561400	0.559436	1.78751	-0.837955	0.837955
IGHA2_HUMAN	2		483455900		401837880	261105940	1032325200	262398640	254656340	194152420	183557840	166635980	962786280	344542080	853112500	251476020	158118060	582412780		202973360	369578760	451149520	563086220	133092500		237979120			190024120	172012500			114791760		112134080	208427720		254395020	212366980	-0.563687	190024120	344542080	0.551527	1.81315	-0.858498	0.858498
PCDH1_HUMAN	2	794177910				751882950	745662780	877861980	744625170	752722920	750362220	2145415140		733030290			557251470	536274180	652096710					577119780	157897890	398656350			423070380	3.72623e+08	579870270	98644320	487402200	655983630	280599390	293555790		195295770	338985540	0.277426	3.72623e+08	748012500	0.49815	2.00743	-1.00535	1.00535
IGHG3_HUMAN	4	1057020200	1621319000	3732138600	4580563200	848656400	175704400	2186923200		2037753800	2884385000	3359367600	2.10011e+08	194809600	2161461800	7.51325e+08		158368200	2142405400	2442366800	1338279000	4755059800	1878055800	631142600	415580800	424840600	1.37777e+09	1145872800	841787800	589040400	2614350200	1247596400	9.05252e+08	757571200	1312500400	1915192600	1185766800	636974200	602094400	-0.264055	873520000	1957904800	0.44615	2.2414	-1.1644	1.1644
ALDOB_HUMAN	6	24808092000	6.3992e+10	182555980000	46743862000	29380976000	31165192000	103887094000	31917474000	18660882000	46278178000	30267346000	6.18297e+10	34934756000	84299978000	80598062000	13893510000	48690252000	41481210000	28570408000	35303196000	56703822000	108567490000	71841270000	38023914000	48807730000	21538338000		14977992000	18679908000	20620862000		13471012000	12391966000	12228584000	12471090000	17733138000	24612396000	4873072000	-0.426443	18206523000	43879694000	0.414919	2.41011	-1.2691	1.2691
TTHY_HUMAN	11	36143976000	16951776000	51608980000	36491976000	3602380000	1.32102e+10	7076232000	5178704000	12187308000	4.96367e+10	62539892000	1.22033e+10	4443496000	51101828000	3003240000	3473736000	4393384000	37026388000	48765472000	5595376000	43862848000	6.32205e+10	7883012000	2966236000	2662084000	1311148000	6.4496e+09	8707424000	13923480000	3927644000	18913568000	3049988000	4805880000	2107488000	4304180000	24385520000	6386148000	14141328000	0.297643	5596014000	15080986000	0.371064	2.69495	-1.43026	1.43026
IGHG1_HUMAN	7	139460178000	99619910000	266336434000	202018076000	148464498000	144263444000	77409254000	2.91524e+10	121485208000	152492392000	310091080000	137860372000	6.21327e+10	156895466000	164441394000	18193344000	83160090000	152602060000	112976318000	62300082000	2.00835e+11	179165766000	89884470000	51376572000	4.93823e+10	40304914000	3.36585e+10	86691592000	98313514000	6.53804e+10	2.73314e+10	70567510000	48039394000	81755570000	5.21375e+10	51200526000	46372248000	1.16336e+11	0.466968	51757043000	141861811000	0.364841	2.74092	-1.45466	1.45466
LV302_HUMAN	4	7779752900	12661608900	17257771200	22077963000	12710837700	8893169900	1.4646e+10	2810977300	12530075700	3.91766e+09	1.64381e+10	9968062800	6854725800	8787661300	17458083700	5301005900	8052113800	6630311700	3665879000	14303081700	20161308900	9971203700	5918224800	11603446100	9175402200	2865654600	2598678100	4476359400	1136685300	2990649600		4224254100	3013982000	6612235500	3528705000	2515540400	4365530500	3399543500	-0.554734	3528705000	9969633250	0.353945	2.8253	-1.4984	1.4984
ZA2G_HUMAN	16	249527280000	401182260000	228933720000	200210580000	269753190000	234216270000	433089120000	269788020000	457253400000	205166760000	199805520000	187796910000	231735600000	157591560000	229738680000	327320730000	262249260000	209973300000	153328110000	431506290000	174827250000	152487030000	68880840000	116391540000	106228920000	118723860000	45690510000	79994190000	111316680000	49045800000	16465560000	69963150000	112542180000	86916330000	42415200000	23176140000	31014180000	121928220000	-0.700151	74978670000	230737140000	0.324953	3.07737	-1.6217	1.6217
ROBO4_HUMAN	14	44626496000	52374688000	1.25839e+11	121729248000	1.20046e+11	67284096000	50682304000	41177536000	53471392000	54506624000	123786112000	115305152000	91011200000	136593504000	195550048000	75564864000	85926432000	78723872000	173043680000	45619840000	84589824000	163584064000	39776736000	27774464000	25927584000	47063616000	27433920000	41877664000	33640416000	21858464000	23394176000	36879392000	5.44805e+10	30697920000	1.59109e+10	17194208000	17634304000	23714048000	-0.841084	27604192000	85258128000	0.323772	3.08859	-1.62695	1.62695
A1BG_HUMAN	29	160902819000	117368911000	6.23909e+10	105381149000	92971898000	146411202000	1.74685e+11	198531027000	110697897000	197428360000	6.83314e+10	150768476000	216879956000	142773938000	96444935000	188207378000	273461416000	132546560000	185405002000	162596865000	89339488000	122109651000	29887696000	87855782000	67149427000	33300058000	2298515429000	22648764000	13179419000	39153173000	91876512000	60465469000	38953350000	6.18699e+10	30448333000	245627771000	20624646000	12214282000	-0.601866	39053261500	144592570000	0.270092	3.70245	-1.88848	1.88848
A1AG1_HUMAN	15	251134400000	555325540000	429954800000	378139520000	445466780000	345274270000	673487870000	286321640000	5.1001e+11	4.35903e+11	354758690000	353839090000	338419070000	406141340000	350181590000	377677630000	4.25104e+11	280488450000	459486500000	634595060000	406793420000	499800510000	79221450000	1.13038e+11	150076630000	76366510000	114722190000	119506200000	2.90343e+10	67323080000	34880010000	131594760000	97717950000	174278830000	5.40767e+10	173424020000	159312340000	35369070000	0.818868	105377800000	406467380000	0.259253	3.85724	-1.94757	1.94757
HBB_HUMAN	6	2239386300	15397619400	531265500	43925169600	84256956000	55343209500	2819928600	18185634900	13047891300	3.23862e+09	577303200	68635838700	164663100	28037808900	72047142000	11375506800	359221500	2373463800	2591811000	3038966100	34593375600	18782956800	7256911500	1.07145e+09	862875000	14793022800	28634546700	6092694000	4633293600	871530300	1280825100	1462267800	14334398100	1528324200	8.1089e+08	4.5233e+10	1594327500	5568278400	-0.587502	3113810550	12211699050	0.254986	3.92179	-1.97151	1.97151
TITIN_HUMAN	3	1725049700	1955703400	926523500	1187921600	1226847000	1553279000	2814819500	1804163000	2085367200	1427089600	1048996100	1752319700	1955178200	2146048000	1800961300	2552835600	1798507000	1415535200	2814738700	3241483900	1538411800	3012840100	595617200	405797800	217341900	500040900		400151900		83678500		222290900	875851800	196323800	911797700		209373000		0.429734	400151900	1799734150	0.222339	4.49763	-2.16916	2.16916
ANT3_HUMAN	16	19427287200	5639762400	11979576000	9356800800	4015444800	9370298400	2166866400	2583513600	5359322400	18354592800	13984197600	6080121600	5102685600	13955059200	3526430400	3757668000	6953088000	14765508000	12609585600	2446485600	11447697600	17061422400	1158148800	957554400	1591348800	3787171200	282765600	1763899200	1574568000	994764000		1805851200	730603200	2952144000	1523541600	2975992800	634615200	1595772000	-0.645461	1574568000	8154944400	0.193081	5.17916	-2.37272	2.37272
APOA1_HUMAN	22	40485504000	12745588000	50808504000	18458020000	1.55532e+10	29735696000	9553704000	3116740000	12638328000	85784564000	48417164000	36581736000	5.958e+10	39025528000	17956316000	1458612000	8757376000	40494060000	78912112000	9868540000	1.46277e+10	47225152000	4312844000	3.38607e+09	2295984000	4.21811e+09	6269936000	5335720000	4228648000	1037260000	69948152000	2918588000	4837488000	2434616000	1985984000	10159320000	5474972000	4357112000	-0.988378	4270746000	24096858000	0.177232	5.64231	-2.49629	2.49629
A1AT_HUMAN	42	1441846980000	712817280000	708553440000	909335700000	8.49642e+11	739284840000	589967280000	1085873040000	765835560000	1490779080000	738540180000	758494800000	1386417060000	1030507380000	866341980000	902165040000	1505547540000	1247086260000	1407294000000	560422800000	777054600000	9.24357e+11	122997420000	136238760000	84191940000	79255260000	30780540000	126936180000	109563300000	43216740000	2.90833e+10	74152260000	90833400000	62192340000	46168920000	5.23757e+10	6.65469e+10	126138600000	-0.327396	76703760000	884253510000	0.0867441	11.5282	-3.52709	3.52709
TRFE_HUMAN	73	967645800000	716878800000	746618400000	8.6228e+11	839407800000	1052789100000	714654600000	628227600000	7.49245e+11	828653100000	716090100000	972252600000	832428300000	873592500000	8.02372e+11	8.39665e+11	1037394600000	949089900000	881727000000	659676600000	697534200000	751377000000	152912100000	9.91419e+10	79407900000	88377300000	3.21123e+10	134996400000	55905300000	4.14744e+10	22271700000	48275700000	88080300000	4.19958e+10	46068000000	5.37108e+10	42240000000	62409600000	-0.411052	54808050000	830540700000	0.0659908	15.1536	-3.92159	3.92159

## Sheet: Table S4
underrepresenred proteins	PEPTIDES	Fold change	Overrepresented proteins	PEPTIDES	Fold Change
CD59	11	24.4114	IGHG4_HUMAN	2	1.52525
CD44	6	22.9519	HV303_HUMAN	3	1.52991
IBP7	4	13.0597	UTER_HUMAN	3	1.78751
UROM	34	12.6331	IGHA2_HUMAN	2	1.81315
VASN	13	11.362	PCDH1_HUMAN	2	2.00743
GRN	5	11.0801	IGHG3_HUMAN	4	2.2414
SAP	5	9.73536	ALDOB_HUMAN	6	2.41011
FBN1	19	9.07453	TTHY_HUMAN	11	2.69495
THRB	13	9.02841	IGHG1_HUMAN	7	2.74092
FBLN5	2	7.70082	LV302_HUMAN	4	2.8253
KNG1	22	6.94404	ZA2G_HUMAN	16	3.07737
LTBP2	2	6.34034	ROBO4_HUMAN	14	3.08859
LMAN2	12	5.30777	A1BG_HUMAN	29	3.70245
YIPF3	2	5.0149	A1AG1_HUMAN	15	3.85724
TFF2	6	4.8836	HBB_HUMAN	6	3.92179
PTGDS	10	4.87611	TITIN_HUMAN	3	4.49763
EPCR	6	4.75215	ANT3_HUMAN	16	5.17916
VMO1	6	4.68484	APOA1_HUMAN	22	5.64231
TFF1	2	4.5588	A1AT_HUMAN	42	11.5282
ACTG	9	4.34443	TRFE_HUMAN	73	15.1536
CYTC	6	4.1039
AMBP	37	4.08782
IPSP	9	4.03886
PGBM	31	3.95582
APOE	10	3.37837
CADH1	7	3.27862
CLUS	13	3.23073
HMCN1	3	3.13583
DAF	4	3.12281
PGRP1	4	3.08258
QPCT	10	3.00746
PVR	6	2.89914
K2C1	28	2.86507
TPP1	4	2.83393
VTNC	8	2.82964
BT2A2	2	2.79468
ANAG	14	2.5787
ARSA	4	2.53358
LEAP2	3	2.5051
GELS	11	2.37654
ANXA1	12	2.35616
PGCP	2	2.2489
APOH	4	2.20708
K1C10	20	2.09501
CNTFR	2	2.06214
UFO	5	2.0333
MUCL1	2	2.00259
ENOA	4	2.00081
VCAM1	3	1.97347
LYAG	20	1.95354
K1C14	4	1.93109
PIGR	20	1.91474
SCTM1	3	1.88839
DDAH2	4	1.87479
HBD	3	1.80944
CUBN	12	1.80241
B2MG	10	1.8016
THBG	9	1.77159
LAC2	3	1.76032
K22E	13	1.7517
LUM	5	1.72143
NOV	2	1.7168
OSCAR	4	1.71429
FCG3A	3	1.70173
REG1A	4	1.64815
BTD	2	1.63419
DNAS1	5	1.62121
FIBA	10	1.56062
CATC	3	1.51346
GGT1	5	1.51278

## Sheet: Table S5
PROTEIN ID	FSGS_B_10	FSGS_A_4	FSGS_B_1	FSGS_A_8	FSGS_B_6	FSGS_A_5	FSGS_B_9	FSGS_B_4	FSGS_B_3	FSGS_A_1	FSGS_B_5	FSGS_B_11	FSGS_B_2.raw	FSGS_A_6	FSGS_A_9	FSGS_A_11	FSGS_A_10	FSGS_A_3	FSGS_B_7	FSGS_B_8	FSGS_A_2	FSGS_A_7	FSGS_B_9	FSGS_B_4	FSGS_B_3	FSGS_A_1	FSGS_B_5	FSGS_B_11	FSGS_B_2.raw	FSGS_A_6	FSGS_A_9	FSGS_A_11	FSGS_A_10	FSGS_A_3	FSGS_B_7	FSGS_B_8	FSGS_A_2	IgA_9_A	IgA_5_A	IgA_8_B	IgA_4_B	IgA_10_A	IgA_3_B	IgA_9_B	IgA_4_A	IgA_10_B	IgA_8_A	IgA_5_B	IgA_3_A
DNAS1_HUMAN		579040010	431542630	738753250	403423770	274721380	219814800	576513200	412647510	3.41479e+08	744348750	387573780	1099698340	414326160	705580770	211827960		2.6578e+08	377283950	693912680	4.67478e+08	569963520	219814800	576513200	412647510	3.41479e+08	744348750	387573780	1099698340	414326160	705580770	211827960		2.6578e+08	377283950	693912680	4.67478e+08	387385300		335741780	422389570	967856580		865311680		829618280
VTNC_HUMAN	7.28451e+08	1899649000	3054257200	1295852800	1051505700	1265213300		1951771100	1986581300	3134502400	1231102100	329601800	3202375300	1286276500	421240700	1.58713e+09	606965000	3240307700	1837321500	1650758400	3392643100	2103151200		1951771100	1986581300	3134502400	1231102100	329601800	3202375300	1286276500	421240700	1.58713e+09	606965000	3240307700	1837321500	1650758400	3392643100	1516853300	2430795800	2582362300	951641900	2210610800	2542449400	1387911100		2420404000	2043596400	2626236200	2390114000
CFAB_HUMAN	166234170	200331360	207301530	278012850	244237980	6.67558e+07	1.24463e+08	142045950	401105910	207230430	162055860	58249860	385155810	412747350	142522320	114824130	210294840	356023770	2.39396e+08	214160310	269547210		1.24463e+08	142045950	401105910	207230430	162055860	58249860	385155810	412747350	142522320	114824130	210294840	356023770	2.39396e+08	214160310	269547210	354962010	189806190	202919400		343353750	617629110	378370500	124135860	308242200	208434390	4.95598e+08	570264660
HAVR2_HUMAN		3.71752e+07	4.45852e+07	1.2396e+08	8.92266e+07	6.75317e+07	4.61147e+07	1.16484e+08	1.85365e+07		6.24304e+07				5.97767e+07				1.08055e+08			6.00151e+07	4.61147e+07	1.16484e+08	1.85365e+07		6.24304e+07				5.97767e+07				1.08055e+08					8.5909e+07		6.57335e+07				7.16903e+07	1.27499e+08
KNG1_HUMAN	10580955000	10326525000	11981475000	10085790000	8162550000	7311150000	8.46038e+09	9609435000	13503600000	13311705000	7415100000	3450645000	10179180000	8144235000	7832880000	5613465000	10896105000	9780870000	14268705000	9574785000	10940655000	12890790000	8.46038e+09	9609435000	13503600000	13311705000	7415100000	3450645000	10179180000	8144235000	7832880000	5613465000	10896105000	9780870000	14268705000	9574785000	10940655000	15643155000	1.6564e+10	12074040000	8745330000	28020465000	14102055000	14157660000	3916935000	32816190000	13852245000	22237875000	22112805000
NOV_HUMAN		497493260	489129080	471035400	853133600			438988660		616569580	175194800		303624200	298175680					527511160	405008780		499853860		438988660		616569580	175194800		303624200	298175680					527511160	405008780				9.07708e+08		653503400	493174000			6.63679e+08	849745820	369210600
PIGR_HUMAN	21994005000	15951780000	54158430000	27350280000	25008615000	49275435000	21632670000	32023665000	1.59309e+10	68576130000	2.80985e+10	8951520000	25883520000	19228785000	2.91807e+10	11215920000	16983255000	12729855000	24666660000	22482840000	19071705000	33640875000	21632670000	32023665000	1.59309e+10	68576130000	2.80985e+10	8951520000	25883520000	19228785000	2.91807e+10	11215920000	16983255000	12729855000	24666660000	22482840000	19071705000	33997110000	49675275000	5.57305e+10	11635905000	27455085000	42402420000	40645215000	12656160000	25211595000	71006280000	28754820000	21023220000
DMKN_HUMAN		4.1989e+06	2.40388e+07	5.49677e+06	1.1643e+07			5.06781e+06		2.56684e+07				3.22317e+07	2.95183e+06				3.45204e+06			6.3178e+06		5.06781e+06		2.56684e+07				3.22317e+07	2.95183e+06				3.45204e+06					1.23423e+07			2.0379e+07			3.5479e+07	1.70541e+07	7.79225e+06	9.46828e+06
HV303_HUMAN	319968220	355419680	591084560	597259300	437232180	4.26386e+08	537886800	406897040	180858920	377309900	451085140	5.05042e+08	216740480	4.56149e+08	1.2023e+08	4.1229e+08	308568700	119795940	4.78294e+08	311104420	651459380	680369580	537886800	406897040	180858920	377309900	451085140	5.05042e+08	216740480	4.56149e+08	1.2023e+08	4.1229e+08	308568700	119795940	4.78294e+08	311104420	651459380	409440240	646866660	516097560	255430780	1006677100	1021278060	5.30455e+08	293193560	717302080	456216420	1048561360	621116760
PROZ_HUMAN	4.16522e+07			6.49298e+07	8.02351e+08		3.88948e+08		1.10319e+07			3.7889e+07	1.98051e+07	1.07892e+09	2.51358e+07	2.90858e+07	2.53376e+07		4.62306e+07	5.69728e+07	6.32015e+07	1.83126e+07	3.88948e+08		1.10319e+07			3.7889e+07	1.98051e+07	1.07892e+09	2.51358e+07	2.90858e+07	2.53376e+07		4.62306e+07	5.69728e+07	6.32015e+07	5.72765e+08	1.87242e+09	2.22194e+09	1.55194e+07			1.27362e+07	3.69279e+07	6.10377e+07
PEDF_HUMAN	488022600	805904190	1446691350	8.2477e+08	985196550	386157330	7.79843e+08	407357340	4.96596e+08	1442267580	351730470	334998690	815485320	712804950	164235240	413715120	475692360	549488550	784778280	559158600	909718290	520026390	7.79843e+08	407357340	4.96596e+08	1442267580	351730470	334998690	815485320	712804950	164235240	413715120	475692360	549488550	784778280	559158600	909718290	5.12557e+08	2685346950	1503051810	421710510	833476800	3203224440	785837910	7.66179e+08	279275490	1108624920	2915012490	4.28576e+09
LDHB_HUMAN		3.93187e+07			4.05238e+07			3.62833e+07			2.35041e+07	5.91899e+06												3.62833e+07			2.35041e+07	5.91899e+06																					6.18601e+07
IC1_HUMAN	2315196000	2469309600	1983456000	3.72029e+09	3057973500	2448706800	926136600	2299191000	3633367800	2333296200	2494626600	841426500	2987929800	3089721600	2.0801e+09	795623100	2921756400	3309077400	2956239900	3.39422e+09	3663020700	3008707200	926136600	2299191000	3633367800	2333296200	2494626600	841426500	2987929800	3089721600	2.0801e+09	795623100	2921756400	3309077400	2956239900	3.39422e+09	3663020700	2808237300	4406583900	4778249100	1530892800	3104009700	6392426100	2318833500	6.35407e+09	2773462800	4412258400	4684168800	6.45845e+09
PRSS8_HUMAN	6.69675e+07					3.06589e+07	5.20708e+07	4.63374e+07	1.32797e+07			1.56274e+07				9.32072e+06	4.27183e+07	2.58262e+07				7.31537e+07	5.20708e+07	4.63374e+07	1.32797e+07			1.56274e+07				9.32072e+06	4.27183e+07	2.58262e+07				6.11521e+07	6.60536e+07		3.77399e+07	4.1354e+07	2.9919e+07	3.55553e+07	2.51538e+08	1.60273e+08		4.27091e+07	8.31081e+07
COL12_HUMAN		2.45513e+07	1.45021e+07	4.66768e+07						3.99529e+07	1.58306e+07		1.43776e+07	1.7603e+07					1.27297e+08	1.12677e+07						3.99529e+07	1.58306e+07		1.43776e+07	1.7603e+07					1.27297e+08	1.12677e+07				2.77708e+07						6.65482e+07	2.43647e+07	6.12654e+07	1.82579e+07
TPP1_HUMAN	473848550	1394833580	610438430	4.528e+08	563650780	926150260	994192080	1190557830	516720750	5.21633e+08	8.27046e+08	5.22788e+08	421666280	583354590	553462700	4.70052e+08	195883240	349028750	1901358340	437549560	445182710	1256930640	994192080	1190557830	516720750	5.21633e+08	8.27046e+08	5.22788e+08	421666280	583354590	553462700	4.70052e+08	195883240	349028750	1901358340	437549560	445182710	711812990	575776810	606609990	810347860	1842927170	1809974110	506263730	1478418550	2005968090	686817390	221274340
A2MG_HUMAN	84917280	138213460	132748920	816365660	8.69666e+08	8.60902e+08	241203920	229033080	182490960	110409180	844993800	398350240	2.54366e+08	881263540	593425960	407349020	129298260	209292280	702326720	688611640	196496580	1.2527e+08	241203920	229033080	182490960	110409180	844993800	398350240	2.54366e+08	881263540	593425960	407349020	129298260	209292280	702326720	688611640	196496580	987521580	787088780	687771860	349646980	4.20021e+08	8.02869e+08	1.00759e+09	195931420	383512800	629544460	669388240	834040840
ANAG_HUMAN	2.08614e+08	947200000	398579200	9.91053e+08	1106726400	1147225600	1213683200	968499200	728256000	730406400	1205926400	8.55283e+08	562073600	1284236800	7.77126e+08	595763200	425728000	518745600	1954752000	1219596800	904051200	1698944000	1213683200	968499200	728256000	730406400	1205926400	8.55283e+08	562073600	1284236800	7.77126e+08	595763200	425728000	518745600	1954752000	1219596800	904051200	3110656000	4480588800	1169241600	626688000	1.61833e+09	2308224000	303142400	938598400	1209548800	434073600		2122739200
APOH_HUMAN	310478800	1403460000	2004574800	736285400	798243300	624392800		1546246800	273719900	2014055500	430157100		936227600	618754100	861839700		536275400	543970700	1544224100	688328200	1040549200	1641212000		1546246800	273719900	2014055500	430157100		936227600	618754100	861839700		536275400	543970700	1544224100	688328200	1040549200	8.01588e+08	1316427400	906226100	1262164800	1332303900	2779189800	615522300		1535172800	1207314600	1.43006e+09	2971787000
ITIH1_HUMAN			3.50624e+07	2.97822e+07		3.79407e+07	4.17607e+07	1.69572e+07	4.54548e+07	4.64067e+07	2.7239e+07		2.3461e+07			6.05308e+07		2.67041e+07			4.33758e+07		4.17607e+07	1.69572e+07	4.54548e+07	4.64067e+07	2.7239e+07		2.3461e+07			6.05308e+07		2.67041e+07			4.33758e+07	3.29953e+07	5.18694e+07	2.88176e+07	3.60418e+07		7.30611e+07		2.56703e+07			5.40829e+07	6.68192e+07
B2MG_HUMAN	335269000	4.14237e+09	49680677200	17356056300	1252744900	2444688400	296287200	3.72059e+09	913424600	40409675900	1.65169e+09	388797200	2342959300	1.60843e+09	4.37828e+08	391923400	520767500	985135800	4750516100	18749831100	3109931000	4709237500	296287200	3.72059e+09	913424600	40409675900	1.65169e+09	388797200	2342959300	1.60843e+09	4.37828e+08	391923400	520767500	985135800	4750516100	18749831100	3109931000	1690189600	49700614700	53599528400	4.70589e+08	1774660800	3.35636e+10	1731053500	430012000	2096882700	60828802100	50462610000	39900647600
IGHG3_HUMAN	1057020200	1621319000	3732138600	4580563200	848656400	175704400		2037753800	2884385000	3359367600	2.10011e+08	194809600	2161461800	7.51325e+08		158368200	2142405400	2442366800	1338279000	4755059800	1878055800	2186923200		2037753800	2884385000	3359367600	2.10011e+08	194809600	2161461800	7.51325e+08		158368200	2142405400	2442366800	1338279000	4755059800	1878055800	4848267800	1021567000	5014297600	417044800	562834800	6890413600	3474572200		556844600	3865082000	1988209600	9329571800
A2AP_HUMAN	70620900	92097600	92648850	168693000	114548700	98312550	87706500	146850900	81477900	1.13215e+08	1.11781e+08	83599950	231779100	122993850	83344800	6.29926e+07	75072900	93013200	149407650	97490400	172268250	59129700	87706500	146850900	81477900	1.13215e+08	1.11781e+08	83599950	231779100	122993850	83344800	6.29926e+07	75072900	93013200	149407650	97490400	172268250	192797850	169239000	138246150		153935250	173712000	125695500		86743650	1.33796e+08	232990800	197335950
CUBN_HUMAN	720380440	389558520	1395876040	1103092120	613399800	649007320	1636463920	887154840	694346640	1.03108e+09	679161080	854195160	860557880	727573080	976450280	300371760	630877520	582999040	921626160	719036760	865073040	1177824440	1636463920	887154840	694346640	1.03108e+09	679161080	854195160	860557880	727573080	976450280	300371760	630877520	582999040	921626160	719036760	865073040	936436280	1439101040	1191310640	409713720	1202761560	1291345640	1309821240	464518080	1248091000	1487285800	1091285520	2.10724e+09
APOA4_HUMAN	2404723200	1626240000	8683241600	1.8763e+09	2650032000	3391836800	3463574400	3098022400	3354700800	7.44695e+09	2990134400	3148041600	3750278400	3059936000	3392611200	4212560000	2.00496e+09	3002560000	3266172800	1997846400	4223296000	3937190400	3463574400	3098022400	3354700800	7.44695e+09	2990134400	3148041600	3750278400	3059936000	3392611200	4212560000	2.00496e+09	3002560000	3266172800	1997846400	4223296000	2732928000	17581520000	7235360000	1631696000	4712470400	36644572800	3307568000	1390646400	3285955200	9094835200	11190291200	27317945600
LTBP4_HUMAN	147652120	120680560	140817600	114415840	166061280	277757480	733696040	141664600	250776680	79959880		303373840			116436320	387787400	567625520	427913640	127231720	131226480		96795160	733696040	141664600	250776680	79959880		303373840			116436320	387787400	567625520	427913640	127231720	131226480			5.02822e+08	106657320	1.6154e+08		550248160	7.14495e+08	7.62848e+08	329335160	134016960	140675920	332489080
HV305_HUMAN		1.28736e+07			2.22128e+07		6.75654e+06	1.89875e+07	9.41277e+06		1.23131e+07			1.83159e+07									6.75654e+06	1.89875e+07	9.41277e+06		1.23131e+07			1.83159e+07									1.64123e+07	1.88207e+07	3.00739e+07	1.27839e+07						1.42327e+07
TRFL_HUMAN	2359419300	1969154100	1851220800	2628626400	4247300700	3708523800	3383879400	1458584100	2892141900	2316285900	2.82069e+09	2177650800	3.0988e+09	2090379600	2.95969e+09	3079546200	2452465800	2317262400	2130695100	2221202700	2441529000	1813723200	3383879400	1458584100	2892141900	2316285900	2.82069e+09	2177650800	3.0988e+09	2090379600	2.95969e+09	3079546200	2452465800	2317262400	2130695100	2221202700	2441529000	2151899100	3.97804e+09	3690305100	3859239600	2749405500	4459312800	4061682000	4572056700	3715219800	4049740800	2106366300	1727958600
HBG2_HUMAN					1.66905e+07			1.03606e+07	1.23046e+07			2.29445e+07		4.98436e+07	1.09802e+07	2.01716e+07	1.01867e+07				1.2191e+07			1.03606e+07	1.23046e+07			2.29445e+07		4.98436e+07	1.09802e+07	2.01716e+07	1.01867e+07				1.2191e+07									2.88285e+07
K2C4_HUMAN	2.11762e+07		9.24748e+07	5.80216e+07		1.84695e+07				1.40833e+08			7.56161e+07			2.72179e+07	3.05862e+07	4.30614e+07	2.62067e+07	1.34277e+08	4.39633e+07	1.16824e+08				1.40833e+08			7.56161e+07			2.72179e+07	3.05862e+07	4.30614e+07	2.62067e+07	1.34277e+08	4.39633e+07		1.05013e+08	1.29483e+08			3.39574e+08	1.37422e+07			5.4923e+07	2.35599e+08	7.0498e+08
FBN1_HUMAN	5.08654e+08	1140225000	445671000	805616400	494730000	5.32625e+08		9.44624e+08	439116000	433099200	866212200	5.16851e+08	5.14091e+08	600493200	8.3134e+08		662703600	2.36711e+08	1287526200	747021600	423425400	1362046200		9.44624e+08	439116000	433099200	866212200	5.16851e+08	5.14091e+08	600493200	8.3134e+08		662703600	2.36711e+08	1287526200	747021600	423425400	1330016400	508833600	1142295000	1458080400	1225550400	9.87114e+08	1341360000	1.39508e+09	885463200	1077890400	793720800	1206409800
HV107_HUMAN	1.04779e+09	723059840	1320010720	2448461920	1591387520	1430572000	930352480	1387491360	848495360	1574590560	1098448960	581725280	749929120	1509188800	303370080	671956480	971822720	638957920	730809280	2269522080	874700960	922115040	930352480	1387491360	848495360	1574590560	1098448960	581725280	749929120	1509188800	303370080	671956480	971822720	638957920	730809280	2269522080	874700960	1634243680	1528806400	1327525920	523809440	636244640	2168994080	1423222720	716803680	1557295840	1559657760	1648220000	2706955520
CO7_HUMAN		3.28602e+07	3.43941e+07	1.37942e+07	2.19158e+07	4.01861e+07		3.14573e+07		5.41323e+07		1.0538e+07	5.85789e+07	2.29201e+07			2.16746e+06		4.41674e+07	5.39951e+07	7.77022e+07	4.0442e+07		3.14573e+07		5.41323e+07		1.0538e+07	5.85789e+07	2.29201e+07			2.16746e+06		4.41674e+07	5.39951e+07	7.77022e+07	7.77992e+07		4.3682e+07		4.01605e+07	1.23731e+08			2.54613e+07	7.32657e+07	9.15477e+07
CADM1_HUMAN	1.99874e+07					3.8431e+07	2.33726e+07	1.521e+07		3.04184e+07				2.56149e+07					2.67852e+07		1.69213e+07	3.19075e+07	2.33726e+07	1.521e+07		3.04184e+07				2.56149e+07					2.67852e+07		1.69213e+07	5.16509e+07		2.19097e+07
RET4_HUMAN	8.29669e+08	1193030800	1.45753e+10	2754963400	4057231200	1622654600		1168961100	1356322900	17487716900	2048272000		2455954500	768383700	5911380600	4191602100	711949800	1320296600	2700344900	3190127300	2813557000	2596397600		1168961100	1356322900	17487716900	2048272000		2455954500	768383700	5911380600	4191602100	711949800	1320296600	2700344900	3190127300	2813557000	2421712300	9331625500	29459059200	4013505100	1824070100	18746728100	2989337800		1444776700	40522732800	19255008800	26067923300
GPC5B_HUMAN	1.56147e+07			3.27639e+06			3.22378e+07	2.68422e+07										3.2196e+06	4.90604e+07	6.07464e+07		3.25578e+07	3.22378e+07	2.68422e+07										3.2196e+06	4.90604e+07	6.07464e+07				4.47207e+07	4.07936e+07	3.10199e+07		9.05957e+06		1.85572e+07		2.08991e+07
LAC2_HUMAN	17727732000	37310580000	37303905000	37986624000	25405584000	28543635000	11767758000	39293322000	11177154000	3.24995e+10	19068873000	19110792000	12124470000	33378738000	6.86857e+09	22054200000	17198004000	9226452000	52184616000	45293613000	17446314000	40479603000	11767758000	39293322000	11177154000	3.24995e+10	19068873000	19110792000	12124470000	33378738000	6.86857e+09	22054200000	17198004000	9226452000	52184616000	45293613000	17446314000	31890747000	63059526000	37738047000	21721251000	55692729000	83801688000	30412101000	28226706000	50927046000	3.279e+10	43200867000	24832068000
CATC_HUMAN		1.99091e+07	2.14685e+07	3.38741e+07		2.18325e+07	2.485e+07			1.82332e+07	2.09049e+07	2.08978e+07			2.64809e+07	1.99265e+07			3.91907e+07			3.73826e+07	2.485e+07			1.82332e+07	2.09049e+07	2.08978e+07			2.64809e+07	1.99265e+07			3.91907e+07					2.49849e+07		5.47529e+07				2.46244e+07
EZRI_HUMAN	8.53391e+06							3.41879e+07	2.21721e+07	3.22165e+07	1.91041e+07	2.2288e+07		3.68132e+07		1.11328e+07		3.96226e+07				3.3737e+07		3.41879e+07	2.21721e+07	3.22165e+07	1.91041e+07	2.2288e+07		3.68132e+07		1.11328e+07		3.96226e+07					2.83207e+07	2.9183e+07		5.32761e+07	2.83019e+07	3.61248e+07	4.69494e+07	5.11124e+07	2.2315e+07	2.34792e+07
SPIT1_HUMAN									9.26104e+06				1.59813e+07						1.02506e+07	4.24161e+06					9.26104e+06				1.59813e+07						1.02506e+07	4.24161e+06						2.7991e+07				1.71245e+07	6.73241e+06
MGA_HUMAN	307452600	114278580	215504640	202470840	114863580	145936440	2.38572e+08	204689160	179571600	271262160	126989460	1.28557e+08	92095380	181560600	200891340	153302760	162732960	113216220	327967380	170981460	214765200	362297520	2.38572e+08	204689160	179571600	271262160	126989460	1.28557e+08	92095380	181560600	200891340	153302760	162732960	113216220	327967380	170981460	214765200		221473980		2.55792e+08	264558060	347080500	177149700	433236960	361052640		198127800	288524340
ANGT_HUMAN	205596960	276031680	324414960	256184400	338161440	297981440		1.72446e+08	435738160	305830480	225145760	1.6746e+08	2.66224e+08	356939440		261206080	2.20272e+08	732181280	281319040	289043440	2.28705e+08	84771600		1.72446e+08	435738160	305830480	225145760	1.6746e+08	2.66224e+08	356939440		261206080	2.20272e+08	732181280	281319040	289043440	2.28705e+08	1529240960	1130196160	363187840	116682720	127739600	761976800	1.31298e+09	324946320		396302720	523743840	984334560
CPVL_HUMAN		1.34783e+07				1.44363e+07			1.58282e+07	1.36039e+07	1.12105e+07								4.66349e+07			2.21795e+07			1.58282e+07	1.36039e+07	1.12105e+07								4.66349e+07					2.00503e+07		3.19144e+07				2.0976e+07	1.89641e+07
ITIH2_HUMAN	636175400	43375700	2.5346e+08	227934600	48622000	228488900		190555000	415734200	317255100	2.43069e+08	165370000	2.36981e+08	75649300		208952700	616496600	311792600	214557800	220452700	300186800	89985200		190555000	415734200	317255100	2.43069e+08	165370000	2.36981e+08	75649300		208952700	616496600	311792600	214557800	220452700	300186800	199361700	505885000	202080300	123848100		609950800	184292100	209865800	633739700	227182500	605270300	592036100
QSOX1_HUMAN		239481000	466142940	179518500	110914020	135526320	202118520	304803840		472839060	141058860				116717160	217195860	248701080		210320160	252526380		175963800	202118520	304803840		472839060	141058860				116717160	217195860	248701080		210320160	252526380		138429120		592055580	195870120	459778920			321802440	414633000	848687700	714142920	217828080
IBP6_HUMAN			4.54982e+06							5.68002e+06												1.59921e+07				5.68002e+06													1.43432e+07	9.08689e+06		1.21309e+07	1.77884e+07				7.72836e+06	7.74057e+06	1.54602e+07
PGK1_HUMAN		1.3766e+07			2.55616e+07				2.46275e+07	3.1923e+07	1.75266e+07							3.29613e+07				3.54576e+07			2.46275e+07	3.1923e+07	1.75266e+07							3.29613e+07								3.91858e+07				4.20032e+07		2.49445e+07
PRDX2_HUMAN		6.75489e+06		1.37764e+07	2.37504e+07						4.7627e+06		1.2247e+07	3.84499e+07						8.63907e+06	1.47292e+07						4.7627e+06		1.2247e+07	3.84499e+07						8.63907e+06	1.47292e+07					2.18992e+07				3.55945e+07
CSPG4_HUMAN								278586770						93613800								191363620		278586770						93613800												381138800
QPCT_HUMAN		151658720	27913550	102566510	141652400			96769280	34081000	94265970		24289200		40663650	209125860		4835350	8.81729e+07	81623130	150094800	91124290	114830480		96769280	34081000	94265970		24289200		40663650	209125860		4835350	8.81729e+07	81623130	150094800	91124290	143840850				201602090				208072290	120911430	84501850
EPCR_HUMAN	221788710	368713620	228923970		1.23331e+08	442310880	688797120	352549560	289391850	191128410	368738700	79823370	532573800	331789590	798515850	438818490	108596400	298125960	261114150	442680810	333488760	274224720	688797120	352549560	289391850	191128410	368738700	79823370	532573800	331789590	798515850	438818490	108596400	298125960	261114150	442680810	333488760	681655590		1040907780	107586930	632360850		631251060		626987460
PPAL_HUMAN									1.32065e+07						2.98331e+07			8.87225e+06	2.67562e+07	1.9286e+07	1.19539e+07	5.32369e+07			1.32065e+07						2.98331e+07			8.87225e+06	2.67562e+07	1.9286e+07	1.19539e+07					4.46578e+07				2.00536e+07
OPCM_HUMAN	1.96494e+07	3.99386e+07					3.49812e+07	1.46045e+07		3.29642e+07		2.2003e+07	6.14555e+07		3.84323e+07	1.89001e+07		2.25721e+07		3.92268e+07	3.41911e+07	1.25187e+07	3.49812e+07	1.46045e+07		3.29642e+07		2.2003e+07	6.14555e+07		3.84323e+07	1.89001e+07		2.25721e+07		3.92268e+07	3.41911e+07								5.62503e+07
COCA1_HUMAN																			2.7346e+07																2.7346e+07											5.67343e+07
LV106_HUMAN	1127817600	2838399200	2955261400	3.82511e+09	3446515800	2395666000		2.08812e+09	1433304600	2686065200	2289378000	2404474800	922685400	3630918200	296387000	2337753600	1044225000	1465245600	3468465000	2617960800	9.93047e+08	3526104400		2.08812e+09	1433304600	2686065200	2289378000	2404474800	922685400	3630918200	296387000	2337753600	1044225000	1465245600	3468465000	2617960800	9.93047e+08	2305903600	2418179400	2609370400	1353370200	2389296000	3071850600	2592025800	2875272400	2708141800	2204566000	1906723000	3104064600
TENX_HUMAN	1.44497e+09	4397398600	3344745400	6093924400	3982699600	1595967800	1360081200	3368008000	2.01045e+09	3710453200	1812647000	2728738600	2216605200	4207900200	527587000	2530938000	1.58446e+09		1557169400	3069649400	2034587000	2226524000	1360081200	3368008000	2.01045e+09	3710453200	1812647000	2728738600	2216605200	4207900200	527587000	2530938000	1.58446e+09		1557169400	3069649400	2034587000	3135436800	4543879000	4769929000	2469260600	5164132800	3156315600	4.13781e+09	2.13517e+09	2.89347e+09	4745515600	6351292600	3.63771e+09
CLUS_HUMAN	1042300800	1.4432e+09	3035577600	1893110400	1047254400	1207555200	1469232000	1181116800	2037888000	2.9723e+09	1381104000	2254694400	1889251200	795110400	1590307200	2.08627e+09	1178784000	2052316800	2378707200	1.89481e+09	1.72886e+09	2703715200	1469232000	1181116800	2037888000	2.9723e+09	1381104000	2254694400	1889251200	795110400	1590307200	2.08627e+09	1178784000	2052316800	2378707200	1.89481e+09	1.72886e+09	2439878400	3501302400	2.03147e+09	2745849600	3334809600	5072371200	2.13425e+09	2296540800	3185625600	2268691200	3.57399e+09	5.98853e+09
MYLK_HUMAN								2.32562e+07											2.27783e+07			2.03023e+07		2.32562e+07											2.27783e+07											3.82571e+07
GPC5C_HUMAN														1.26799e+07	1.30671e+07				1.362e+07											1.26799e+07	1.30671e+07				1.362e+07											1.28401e+08
ICOSL_HUMAN		2.27487e+07			7.9774e+07		4.89383e+07	2.23712e+07						1.2642e+08	2.17843e+07				1.60701e+07			7.41068e+07	4.89383e+07	2.23712e+07						1.2642e+08	2.17843e+07				1.60701e+07							7.00484e+07			8.90309e+07	8.56011e+07			7.474e+07
ATNG_HUMAN										2.14732e+07				1.88683e+07												2.14732e+07				1.88683e+07											2.71987e+07	4.70601e+07				3.91377e+07
ACY1_HUMAN														8.98025e+06		145444														8.98025e+06		145444										1.11922e+07				1.49917e+07
PEBP1_HUMAN		7.99285e+07			6.61171e+07	4.71968e+07		5.31463e+07	3.98324e+07		8.69549e+07		4.66836e+07	6.54108e+07				2.15612e+07	4.38986e+07	5.92132e+07		9.04381e+07		5.31463e+07	3.98324e+07		8.69549e+07		4.66836e+07	6.54108e+07				2.15612e+07	4.38986e+07	5.92132e+07						8.9073e+07				9.92194e+07
GUC2A_HUMAN		47311950	417257050	99621900	144851350			1.34199e+08		399947800									90133050	135186100		103816300		1.34199e+08		399947800									90133050	135186100			152010250	548454550		163434600	465953250			150817100	530542600	621425350	5.10668e+08
COCH_HUMAN							1.71192e+07																1.71192e+07																	3.0052e+07
K1C14_HUMAN		2.83117e+07		2.23433e+07				2.79827e+07		2.91834e+07		2.1825e+07	4.50563e+06	5.33295e+07		1.26025e+07	7.59163e+07	1.61042e+07	1.38176e+08	2.33186e+07		3.32773e+07		2.79827e+07		2.91834e+07		2.1825e+07	4.50563e+06	5.33295e+07		1.26025e+07	7.59163e+07	1.61042e+07	1.38176e+08	2.33186e+07					4.45948e+07	8.83818e+07		2.80369e+07		9.05251e+07	2.88849e+07
DDAH2_HUMAN		4.92747e+07	2.23237e+07	3.80284e+07			4.23797e+07	4.82242e+07		4.61203e+07		2.86222e+07		6.96274e+07		2.00346e+07		3.80604e+07	6.82006e+07	4.245e+07		3.70948e+07	4.23797e+07	4.82242e+07		4.61203e+07		2.86222e+07		6.96274e+07		2.00346e+07		3.80604e+07	6.82006e+07	4.245e+07								8.82876e+07	5.85485e+07	4.83547e+07	7.80811e+07	4.24553e+07
PPIA_HUMAN									3.08175e+07									7.11365e+06		2.33372e+07					3.08175e+07									7.11365e+06		2.33372e+07										1.51747e+07			3.45861e+07
CADM4_HUMAN		75213270	66132720	6.67554e+07	106411500	46273320	125796600	70222410	75858930	57852360	169407720								151522020			74016810	125796600	70222410	75858930	57852360	169407720								151522020			1.60263e+08				156018690		3.57333e+08		137394000	81027270
PVR_HUMAN	32449740	82070070	48232830		81442920	110247420	107138310	6.49949e+07	37793280	66636630	62458590	69509310			62797140	51810360	97033980	51963540	103801650			1.13172e+08	107138310	6.49949e+07	37793280	66636630	62458590	69509310			62797140	51810360	97033980	51963540	103801650							156748650		82216590	528888360	116391270		87642270
HV306_HUMAN			1.23964e+07	1.22354e+07		4.90402e+06	3.57424e+06	7.85148e+06		1.72291e+07				6.74971e+06		1.10387e+07				1.6163e+07			3.57424e+06	7.85148e+06		1.72291e+07				6.74971e+06		1.10387e+07				1.6163e+07		9.2675e+06		2.60736e+07	1.99375e+07	1.65262e+07		2.3083e+07		1.61716e+07	5.50808e+06	2.13638e+07
TNR16_HUMAN		109651770						5.04165e+07											62937360			81175140		5.04165e+07											62937360							123460950				134217690
APOC3_HUMAN			4.80321e+07	7.57812e+06	2.07753e+07	1.91695e+07				4.01627e+07	4.26064e+07		2.58379e+07	1.82163e+07						2.18114e+07	2.11725e+07					4.01627e+07	4.26064e+07		2.58379e+07	1.82163e+07						2.18114e+07	2.11725e+07	5.50393e+07	7.22421e+07	6.03317e+07			1.52228e+08				6.16538e+07	4.00422e+07	1.90771e+08
CYTC_HUMAN	455645200	1198714800	4495115600	851393600	740379200	1573600800	641070400	1693819200	1061622400	5712616000	1770873200	4662416000	1484204000	1353011600	828029600	438464400	434098400	602083200	2559821200	1181534000	1256251600	2.53082e+09	641070400	1693819200	1061622400	5712616000	1770873200	4662416000	1484204000	1353011600	828029600	438464400	434098400	602083200	2559821200	1181534000	1256251600	5421486400	10114228400	10333236400	236283200	3886731200	22486127200	637082000	1828433600	3141089200	13226596400	14587254400	21552393200
F151A_HUMAN	3.264e+06	1.00256e+07			5.99521e+06	5.21449e+06	4.92619e+06	9.9585e+06										8.79403e+06	1.26355e+07			6.51429e+06	4.92619e+06	9.9585e+06										8.79403e+06	1.26355e+07							1.14814e+07				1.30762e+07
PROF1_HUMAN		1.53921e+07	2.77875e+07	1.604e+07				2.09983e+07	2.04905e+07	2.44747e+07	1.34341e+07							1.87586e+07		2.3294e+07				2.09983e+07	2.04905e+07	2.44747e+07	1.34341e+07							1.87586e+07		2.3294e+07			2.90327e+07	6.69049e+07		5.01354e+07	6.94991e+07			3.31226e+07	6.60507e+07	3.23296e+07	2.86146e+07
FAM3C_HUMAN		5.05431e+06	1.30604e+07	1.99794e+07	8.8833e+06					8.27363e+06					1.81433e+07											8.27363e+06					1.81433e+07									1.91233e+07			5.63779e+07			2.23777e+07	1.87104e+07	1.9181e+07	6.684e+07
GPC1_HUMAN																						3.10238e+06																										9.217e+06
GUC2B_HUMAN			4.28877e+07	8.1426e+06						4.80603e+07																4.80603e+07													8.03295e+07	3.88554e+07			5.88937e+07				4.39487e+07	6.2824e+07	2.73198e+07
DAF_HUMAN	304059840	860401920	476179200	241772160	380587200	265050240	465796800	995137920	296479680	936962880	299174400	95175360		195296640	302211840		1.01587e+09		1316925120	196035840	295673280	924302400	465796800	995137920	296479680	936962880	299174400	95175360		195296640	302211840		1.01587e+09		1316925120	196035840	295673280	5.36417e+08		911836800		1287982080		1040585280		1045793280	564204480
MSMB_HUMAN		67155880	24726790	6.45078e+07						183903280			1.15291e+08													183903280			1.15291e+08													258332360	292641800			504617960			230855130
TR19L_HUMAN		7.20806e+06	3.60054e+06	6.00633e+06				6.54349e+06		3.32483e+06									4.39188e+06	3.94693e+06		6.44648e+06		6.54349e+06		3.32483e+06									4.39188e+06	3.94693e+06						1.06614e+07	3.02999e+07			1.41364e+07	4.55399e+06		1.69829e+07
DEF3_HUMAN		81839190	92900340	59309520	68411520	44033700		68895480	77960850	100794660	62508540	45447840	75084840	77099490		6.67854e+07		106788660	101589420	77817660	86057190	1.28132e+08		68895480	77960850	100794660	62508540	45447840	75084840	77099490		6.67854e+07		106788660	101589420	77817660	86057190		185555370	157096080	43869420	224506380	416672910	84393300		194771700	89242890	85723080	363664860
PRG2_HUMAN									5.76902e+06																5.76902e+06																								1.36131e+07
ANXA2_HUMAN							3.21909e+07								7.33679e+07	6.91383e+06			4.02633e+07		2.21084e+07	3.06749e+07	3.21909e+07								7.33679e+07	6.91383e+06			4.02633e+07		2.21084e+07					7.95427e+07			5.20759e+07	1.06874e+08
IBP3_HUMAN		1.58078e+07	2.24418e+07					1.30701e+07											5.65831e+06					1.30701e+07											5.65831e+06				4.05501e+07	3.40141e+07		1.98075e+07	7.90869e+07				5.01069e+07		3.24209e+07
SBP1_HUMAN						7.69311e+06						1.29295e+07				6.05976e+06			9.54491e+06			9.84053e+06						1.29295e+07				6.05976e+06			9.54491e+06							1.41135e+07				1.58824e+07
PROM1_HUMAN		1.76678e+07																																							2.42033e+07		3.94403e+07						3.18917e+07
GSTA3_HUMAN	8.25199e+06	1.09024e+07	8.22949e+06	1.89666e+07	1.62275e+07	9.06733e+06		1.82709e+07			1.98807e+07					8.73174e+06			1.90081e+07	1.40149e+07				1.82709e+07			1.98807e+07					8.73174e+06			1.90081e+07	1.40149e+07						7.94375e+06						3.73422e+06
S10A8_HUMAN																			1.42779e+08			1.34923e+08													1.42779e+08								1.81958e+07
DEFB1_HUMAN		108507630					88754360	209058740	3.2941e+07	85444850								207358510	70434890			72990050	88754360	209058740	3.2941e+07	85444850								207358510	70434890			68360160				48833730	28975600			62855010			42247880
PCD16_HUMAN																6.35598e+06																6.35598e+06										5.18502e+06
A1AG1_HUMAN	251134400000	555325540000	429954800000	378139520000	445466780000	345274270000	286321640000	5.1001e+11	4.35903e+11	354758690000	353839090000	338419070000	406141340000	350181590000	377677630000	4.25104e+11	280488450000	459486500000	634595060000	406793420000	499800510000	673487870000	286321640000	5.1001e+11	4.35903e+11	354758690000	353839090000	338419070000	406141340000	350181590000	377677630000	4.25104e+11	280488450000	459486500000	634595060000	406793420000	499800510000	176788920000	320622720000	270627830000	399984200000	4.66164e+11	189671680000	188534720000	257212120000	472845780000	349629830000	5.02614e+11	2.39443e+11
COSA1_HUMAN												1.3786e+08																1.3786e+08																			2.33309e+07
DSC2_HUMAN		302293700	210637300		1.27524e+08	202182800	141458400	328674700	131390700	81912450	112167350	233725300		198329250	150739850	2.66787e+08	190250300		457786200	147093500	348675050	3.93182e+08	141458400	328674700	131390700	81912450	112167350	233725300		198329250	150739850	2.66787e+08	190250300		457786200	147093500	348675050	35980650		87469850		109747550	100771350			170753150
SPRL1_HUMAN																			3.48887e+07																3.48887e+07					2.66315e+07							2.5324e+07
AFAM_HUMAN	11191458100	4436434900	3.89029e+09	6346730800	5725564300	10762491100	7740842600	4934853700	7959411500	3391253400	8673861300	10640671900	6638589300	6001081200	7846444000	10220680400	10832933300	9969118800	5195143200	6313181000	6492567200	4367602100	7740842600	4934853700	7959411500	3391253400	8673861300	10640671900	6638589300	6001081200	7846444000	10220680400	10832933300	9969118800	5195143200	6313181000	6492567200	4.12372e+09	1.74112e+09	4.11103e+09	7653625500	5908231200	3243312400	5032655700	8826321000	6.74797e+09	4147176200	2516792100	3033471400
DERM_HUMAN		9.82253e+07	3.61884e+07	3.60505e+07						2.27901e+07									4.40816e+07	6.10232e+07		5.57746e+07				2.27901e+07									4.40816e+07	6.10232e+07				4.64518e+07							3.54581e+07	1.40031e+07
PEBP4_HUMAN																			1.59785e+07																1.59785e+07				1.58181e+07				1.00489e+07				9.0608e+06	1.30283e+07
PCDH1_HUMAN	794177910				751882950	745662780	744625170	752722920	750362220	2145415140		733030290			557251470	536274180	652096710					877861980	744625170	752722920	750362220	2145415140		733030290			557251470	536274180	652096710					548829810			644833440		446249160	716132070		420737130	739936710	1166959890
A2GL_HUMAN	36674532000	65575251000	2.73125e+10	34349508000	29305314000	3.02297e+10	41717025000	72927459000	41554944000	28300995000	34616322000	6.08992e+10	40189284000	35606790000	45349632000	68788683000	34703802000	43143192000	90198684000	33840909000	44462196000	90391383000	41717025000	72927459000	41554944000	28300995000	34616322000	6.08992e+10	40189284000	35606790000	45349632000	68788683000	34703802000	43143192000	90198684000	33840909000	44462196000	23409648000	1.54035e+10	22433760000	52030917000	41114385000	1.46288e+10	2.98846e+10	37029555000	37522602000	23317551000	13330737000	17390295000
FBLN2_HUMAN		140857500	136693200	37896600	101684100			91108500		97156500			169869000						147529200	154431900	154927500	113139600		91108500		97156500			169869000						147529200	154431900	154927500			43736700		83573700				104342700	57103200	97740300
TITIN_HUMAN	1725049700	1955703400	926523500	1187921600	1226847000	1553279000	1804163000	2085367200	1427089600	1048996100	1752319700	1955178200	2146048000	1800961300	2552835600	1798507000	1415535200	2814738700	3241483900	1538411800	3012840100	2814819500	1804163000	2085367200	1427089600	1048996100	1752319700	1955178200	2146048000	1800961300	2552835600	1798507000	1415535200	2814738700	3241483900	1538411800	3012840100	661348000	887689000	805000300	2171439400	1155894500	837976800	1091355500	2390609400	942390600	686466700	5.18908e+08	825765900
MUC1_HUMAN							1.27275e+08				2.97484e+08				1.68155e+08								1.27275e+08				2.97484e+08				1.68155e+08															5.20774e+07
TSP1_HUMAN		6.88273e+06						1.0628e+07																1.0628e+07																		5.1359e+06
ISLR_HUMAN		5.80081e+07		7.36931e+07	6.62212e+07	4.89022e+07	7.52739e+07	6.81274e+07	3.66856e+07	3.34783e+07		8.37864e+07	6.31807e+07	1.99191e+08	1.91077e+07	6.52038e+07	3.5381e+07		5.80579e+07	5.87313e+07	1.03461e+08	3.7663e+07	7.52739e+07	6.81274e+07	3.66856e+07	3.34783e+07		8.37864e+07	6.31807e+07	1.99191e+08	1.91077e+07	6.52038e+07	3.5381e+07		5.80579e+07	5.87313e+07	1.03461e+08				7.22895e+07	6.03173e+07		1.88489e+07		5.55872e+07		1.79386e+07
AMPE_HUMAN		6.38534e+07	3.27829e+07		4.61049e+07	2.44557e+07		3.36742e+07			3.74837e+07		3.35799e+07	3.3596e+07		3.51865e+07	4.26286e+07		1.24873e+08	3.35424e+07		1.44222e+08		3.36742e+07			3.74837e+07		3.35799e+07	3.3596e+07		3.51865e+07	4.26286e+07		1.24873e+08	3.35424e+07				1.08447e+07		4.32192e+07				3.7171e+07	2.73489e+07	2.44432e+07
ALBU_HUMAN	11581732800000	18038311200000	16579706400000	18753868800000	19224752400000	14253937200000	11775153600000	18702532800000	11924359200000	14832792000000	15513159600000	12129289200000	1.70002e+13	17776000800000	14012161200000	11921709600000	12656725200000	12627000000000	16002756000000	1.69059e+13	16312096800000	16563891600000	11775153600000	18702532800000	11924359200000	14832792000000	15513159600000	12129289200000	1.70002e+13	17776000800000	14012161200000	11921709600000	12656725200000	12627000000000	16002756000000	1.69059e+13	16312096800000	12312194400000	11730855600000	13704393600000	13110386400000	1.65832e+13	12063546000000	13034955600000	10960484400000	1.68101e+13	13339080000000	12624847200000	10970337600000
AMYP_HUMAN	464497920	944345880	955120920	8.34356e+08	683373240	462594720	429215520	1152878040	1046774640	861212640	586646760	336903000	656970000	1106593680	756243840				890990400	615063000	1192955040	872902680	429215520	1152878040	1046774640	861212640	586646760	336903000	656970000	1106593680	756243840				890990400	615063000	1192955040	452595600	681309000	751258920		496962120	149737920	4.52705e+08		857955240	338191320	353277840	203979120
ARSA_HUMAN		222611940	249486390	1.27073e+08	49946850	215243460		106174350	174524040	140190840	43251570	62872290	162819540	50881680	175524660	87413490	108024120	96451200	159142950	4.70689e+07	172518210	229630050		106174350	174524040	140190840	43251570	62872290	162819540	50881680	175524660	87413490	108024120	96451200	159142950	4.70689e+07	172518210					6.43686e+07				61450920
NEGR1_HUMAN		5.25346e+07	7.05928e+07	4.03787e+07	5.88738e+07			4.5487e+07		3.70576e+07				6.71208e+07					3.19156e+07			3.29168e+07		4.5487e+07		3.70576e+07				6.71208e+07					3.19156e+07			2.65628e+07			2.38922e+07	4.75829e+07				3.61932e+07
ZA2G_HUMAN	249527280000	401182260000	228933720000	200210580000	269753190000	234216270000	269788020000	457253400000	205166760000	199805520000	187796910000	231735600000	157591560000	229738680000	327320730000	262249260000	209973300000	153328110000	431506290000	174827250000	152487030000	433089120000	269788020000	457253400000	205166760000	199805520000	187796910000	231735600000	157591560000	229738680000	327320730000	262249260000	209973300000	153328110000	431506290000	174827250000	152487030000	118011780000	96055980000	183862410000	242801220000	2.70571e+11	91147530000	137548830000	113029800000	296635500000	159275010000	129870750000	89029350000
EFNA1_HUMAN		1.37713e+07	1.13821e+07	8.14129e+06				1.47159e+07		1.12446e+07			7.39976e+06						1.54724e+07	1.32111e+07				1.47159e+07		1.12446e+07			7.39976e+06						1.54724e+07	1.32111e+07									3.86344e+06
SEMG1_HUMAN		7.80373e+06		6.90855e+06				5.14753e+06			3.15932e+06													5.14753e+06			3.15932e+06													4.46574e+06							4.90503e+06
IDHC_HUMAN			1.72152e+07						6.75908e+06						1.21415e+07		1.15308e+07		1.11595e+07		2.19682e+07				6.75908e+06						1.21415e+07		1.15308e+07		1.11595e+07		2.19682e+07		1.38007e+07				1.44285e+07					3.85916e+06	1.10333e+07
GPX3_HUMAN	4.77394e+07			5.30864e+07		3.92838e+07			5.50406e+07	5.4315e+07	2.10786e+07	2.22576e+07				4.61413e+07	4.38044e+07	3.44301e+07							5.50406e+07	5.4315e+07	2.10786e+07	2.22576e+07				4.61413e+07	4.38044e+07	3.44301e+07				2.47016e+07		2.3811e+07	1.56714e+07			3.49082e+07	7.30616e+06	2.35312e+07	5.00841e+07	3.97615e+07	4.6297e+07
DNS2A_HUMAN																			3.91292e+07																3.91292e+07							1.08428e+07							2.55969e+07
A1BG_HUMAN	160902819000	117368911000	6.23909e+10	105381149000	92971898000	146411202000	198531027000	110697897000	197428360000	6.83314e+10	150768476000	216879956000	142773938000	96444935000	188207378000	273461416000	132546560000	185405002000	162596865000	89339488000	122109651000	1.74685e+11	198531027000	110697897000	197428360000	6.83314e+10	150768476000	216879956000	142773938000	96444935000	188207378000	273461416000	132546560000	185405002000	162596865000	89339488000	122109651000	8.93387e+10	46864561000	82793869000	206939773000	113806075000	68340275000	122040886000	177358688000	106641571000	76143889000	42576861000	78417179000
IGJ_HUMAN		1.67707e+08		8.99535e+07	1.18382e+08	1.24771e+08		1.39058e+08		1.20294e+08	1.48112e+08	1.31276e+07		1.44758e+08					6.71967e+07	3.99287e+07		8.11656e+07		1.39058e+08		1.20294e+08	1.48112e+08	1.31276e+07		1.44758e+08					6.71967e+07	3.99287e+07						4.78164e+07		3.09884e+07
CTGF_HUMAN					3.92131e+07	3.82647e+07	2.87295e+07		5.73276e+07	1.67817e+07		3.21445e+07			2.82579e+07				1.65406e+07				2.87295e+07		5.73276e+07	1.67817e+07		3.21445e+07			2.82579e+07				1.65406e+07			1.27154e+07		3.04647e+07		2.49943e+07			3.15732e+07		1.66872e+07	1.42269e+07	1.62863e+07
PPIB_HUMAN	120013440	283434240	251662080	2.27672e+08	279778560	155587200	280429440	254048640	2.4556e+08	1.93695e+08	275226240	179347200	4.05206e+08	351628800	1.96585e+08	2.54567e+08	211528320	448047360		2.1931e+08	2.363e+08	208477440	280429440	254048640	2.4556e+08	1.93695e+08	275226240	179347200	4.05206e+08	351628800	1.96585e+08	2.54567e+08	211528320	448047360		2.1931e+08	2.363e+08	116880000		140113920	170847360	193021440		188302080			206603520	103347840	274848000
P3IP1_HUMAN	209568030	1.65172e+09	1068765260		910988230	8.44016e+08	5.36617e+08	218874950	194278090	978618000		299545230	470888410	972959640		2.37342e+08	107091420	250397890	241307410	804314230		162925210	5.36617e+08	218874950	194278090	978618000		299545230	470888410	972959640		2.37342e+08	107091420	250397890	241307410	804314230		327991630		332706930		274654630	26452060	406860820		394678340		1127350930	285074670
FSTL1_HUMAN					3.677e+08		2.11288e+08	6.11041e+07		4.32372e+08									5.87601e+07			9.99975e+07	2.11288e+08	6.11041e+07		4.32372e+08									5.87601e+07			1.95637e+08		1.19846e+08	7.65566e+07				2.73256e+07	1.09582e+08			3.28062e+07
MA1A1_HUMAN	381412800	539003520	265815360	439087680	282818880	311328000	4.99827e+08	254206080	516530880	377346240	328898880	469612800	406589760	189489600	271451520	564235200	338120640	513244800	4.3304e+08	536250240	468103680	499605120	4.99827e+08	254206080	516530880	377346240	328898880	469612800	406589760	189489600	271451520	564235200	338120640	513244800	4.3304e+08	536250240	468103680	431210880	189299520	181287360	417453120	268994880	180702720	348471360		370336320	175881600	302728320	175870080
CYTS_HUMAN		5.76732e+07				8.82226e+07	5.17589e+07									1.59649e+07							5.17589e+07									1.59649e+07								3.02652e+07					1.94892e+07
A1AT_HUMAN	1441846980000	712817280000	708553440000	909335700000	8.49642e+11	739284840000	1085873040000	765835560000	1490779080000	738540180000	758494800000	1386417060000	1030507380000	866341980000	902165040000	1505547540000	1247086260000	1407294000000	560422800000	777054600000	9.24357e+11	589967280000	1085873040000	765835560000	1490779080000	738540180000	758494800000	1386417060000	1030507380000	866341980000	902165040000	1505547540000	1247086260000	1407294000000	560422800000	777054600000	9.24357e+11	1087422840000	589789620000	641443320000	1.52407e+12	630795060000	522611460000	1353020760000	1158142860000	571161780000	585276300000	8.84414e+11	502762680000
PDC6I_HUMAN		3.46466e+07	3.85365e+07	1.69908e+07				3.33125e+07	2.16675e+07	2.73865e+07	1.69757e+07		3.73088e+07	2.43734e+07		1.46007e+07			2.32262e+07	2.10666e+07		4.51479e+07		3.33125e+07	2.16675e+07	2.73865e+07	1.69757e+07		3.73088e+07	2.43734e+07		1.46007e+07			2.32262e+07	2.10666e+07					1.45503e+07				2.0615e+07	8.49019e+06
CDHR2_HUMAN		1.70034e+07			1.17792e+08						6.10445e+07		4.05687e+07		1.66621e+08				1.38721e+07								6.10445e+07		4.05687e+07		1.66621e+08				1.38721e+07						2.83934e+07	2.34837e+07				5.39492e+07	3.99141e+07		3.09511e+07
KV119_HUMAN	1.86899e+08	1.37622e+07	7.25206e+07		8.87183e+07	1.57771e+08					2.06251e+08	1.4905e+08	1.51462e+08	5.52856e+07	2.05069e+08	1.60599e+08		8.96165e+07	8.4597e+07	5.66087e+07	1.74906e+08	1.25655e+08					2.06251e+08	1.4905e+08	1.51462e+08	5.52856e+07	2.05069e+08	1.60599e+08		8.96165e+07	8.4597e+07	5.66087e+07	1.74906e+08	2.25248e+07		2.29903e+07	1.70039e+08	9.96012e+07		1.58317e+08			2.18339e+07	2.76048e+07
PVRL2_HUMAN		9.35024e+07	7.52376e+07		2.32514e+08			6.18605e+07		7.88003e+07	5.11524e+08		1.27013e+08	4.67435e+07			2.55589e+08	1.06225e+08	2.43691e+07	1.2242e+08	2.00027e+08	6.08049e+07		6.18605e+07		7.88003e+07	5.11524e+08		1.27013e+08	4.67435e+07			2.55589e+08	1.06225e+08	2.43691e+07	1.2242e+08	2.00027e+08	1.21126e+08		8.36697e+07				7.50847e+07		4.21843e+07	9.10435e+07
HYAL1_HUMAN			1.17566e+07												4.65301e+07																4.65301e+07									7.74013e+06	2.16195e+07					8.33812e+06	1.30753e+07	3.42931e+07
MXRA8_HUMAN	23852019000	1.03812e+10	5352189000	12730182000	9642551000	25035489000	39473514000	8271827000	1.67415e+10	7521472000	18701504000	2.48944e+10	17308223000	12333426000	28894693000	36755653000	22620139000	12785699000	20112707000	11360488000	1.38823e+10	2.55765e+10	39473514000	8271827000	1.67415e+10	7521472000	18701504000	2.48944e+10	17308223000	12333426000	28894693000	36755653000	22620139000	12785699000	20112707000	11360488000	1.38823e+10	8990664000	4643961000	7151187000	26776910000	1.58045e+10	6809948000	17864217000	19146361000	12644589000	8487406000	4417464000	6412574000
AMY1_HUMAN		121620240				167619000		96625480		45189280									229146560		114082400	219542540		96625480		45189280									229146560		114082400	91075940			114615760	113610400
A1AG2_HUMAN	3.21248e+10	36175048000	12675026000	29721692000	23000978000	28303002000	31196620000	36253490000	25394278000	10545444000	34491912000	33443774000	31750264000	26513578000	39347126000	39793754000	34287890000	18044572000	44691556000	3.06357e+10	29507660000	37530038000	31196620000	36253490000	25394278000	10545444000	34491912000	33443774000	31750264000	26513578000	39347126000	39793754000	34287890000	18044572000	44691556000	3.06357e+10	29507660000	20124650000	10079342000	2.56058e+10	25872938000	4.0546e+10	4892160000	22160138000	15130570000	42058198000	24462256000	20068776000	7985068000
RNT2_HUMAN		1.05848e+08	1.16942e+08		8.29259e+07			8.88574e+07		1.07555e+08	6.15133e+07		3.58333e+07	4.78221e+07	1.28757e+08	7.26917e+07			1.75858e+08	5.88689e+07	6.52816e+07	1.86811e+08		8.88574e+07		1.07555e+08	6.15133e+07		3.58333e+07	4.78221e+07	1.28757e+08	7.26917e+07			1.75858e+08	5.88689e+07	6.52816e+07		1.23524e+08	3.00978e+07	4.5727e+07	1.28789e+08			5.28999e+07	8.07701e+07	6.43859e+07	5.80241e+07
FINC_HUMAN		744301440	445557600	373484520	511611480	446084280	836566200	748350720	1166267880	395817120	658904040	402834960	312341760	5.2287e+08	475441560		490537440	8.88188e+08	483786360	270624600	318579840	726914160	836566200	748350720	1166267880	395817120	658904040	402834960	312341760	5.2287e+08	475441560		490537440	8.88188e+08	483786360	270624600	318579840	359264160		5.1893e+08	532418760	696127320	386090640	450824400	277191000	764315280	294359400	400803480	4.57644e+08
CHL1_HUMAN				1.10222e+07							1.12814e+07			8.19951e+06						2.79683e+07							1.12814e+07			8.19951e+06						2.79683e+07								9.41895e+06
CERU_HUMAN	63350890000	49949725000	36366465000	30311905000	42019705000	99391875000	77218945000	5.30908e+10	76674635000	41787840000	87222320000	94300325000	56840105000	49596200000	58356115000	107362975000	70450620000	87750830000	55741215000	28609455000	60642770000	58324515000	77218945000	5.30908e+10	76674635000	41787840000	87222320000	94300325000	56840105000	49596200000	58356115000	107362975000	70450620000	87750830000	55741215000	28609455000	60642770000	88548335000	34805425000	35612410000	63337065000	47462015000	22482215000	103692240000	43352830000	54403350000	39987035000	35114710000	24159385000
ROBO4_HUMAN	44626496000	52374688000	1.25839e+11	121729248000	1.20046e+11	67284096000	41177536000	53471392000	54506624000	123786112000	115305152000	91011200000	136593504000	195550048000	75564864000	85926432000	78723872000	173043680000	45619840000	84589824000	163584064000	50682304000	41177536000	53471392000	54506624000	123786112000	115305152000	91011200000	136593504000	195550048000	75564864000	85926432000	78723872000	173043680000	45619840000	84589824000	163584064000	46338464000	73649440000	51102816000	98264352000	65542752000	79863008000	49777088000	47190368000	69830016000	56518880000	72962912000	48494336000
VASN_HUMAN	3746316000	14283216000	5754713000	5058227000	9069150000	6877001000	5.81147e+09	15671244000	5010950000	7060650000	7055809000	3013574000	6.52381e+09	9744212000	4053050000	3924918000	3168589000	3468525000	12381115000	5250940000	7284366000	13596206000	5.81147e+09	15671244000	5010950000	7060650000	7055809000	3013574000	6.52381e+09	9744212000	4053050000	3924918000	3168589000	3468525000	12381115000	5250940000	7284366000	3904009000	2936427000	3.53465e+09	2187823000	22428353000	2917269000	3074859000	2284643000	21335008000	3782263000	2.67131e+09	3040972000
[truncated: 1 more columns]

## Sheet: Table S6
Underrepresented proteins	Fold Change	Overrepresented proteins	Fold Change
B2MG	10.7952	A1AG2	1.50174
CYTC	6.48015	AFAM	1.60529
RET4	3.79959	MA1A1	1.60984
K2C4	2.97578	A1BG	1.70114
A2MG	2.66773	ZA2G	1.73312
LTBP4	2.24116	AMYP	1.75698
DEF3	2.22214	A2GL	1.77862
CO7	2.17877	VASN	1.90047
QSOX1	2.01064	MXRA8	1.98056
ANGT	1.9673	TITIN	2.08726
FBN1	1.95565	KV119	4.97567
APOA4	1.89766
IGHG3	1.85009
PEDF	1.76719
TENX	1.75001
A2AP	1.73725
APOH	1.71574
CLUS	1.71543
CUBN	1.68427
HV107	1.65857
CFAB	1.64443
LAC2	1.59897
TRFL	1.55117
KNG1	1.52342
IC1	1.50917

## Sheet: Table S7
Protein ID	PEPTIDES	Fold change	Up/Down Regulation
CD59	11	24.4114	↓
CD44	6	22.9519	↓
IBP7	4	13.0597	↓
UROM	34	12.6331	↓
GRN	5	11.0801	↓
SAP	5	9.73536	↓
FBN1	19	9.07453	↓
THRB	13	9.02841	↓
FBLN5	2	7.70082	↓
LTBP2	2	6.34034	↓
LMAN2	12	5.30777	↓
YIPF3	2	5.0149	↓
TFF2	6	4.8836	↓
PTGDS	10	4.87611	↓
EPCR	6	4.75215	↓
VMO1	6	4.68484	↓
TFF1	2	4.5588	↓
ACTG	9	4.34443	↓
AMBP	37	4.08782	↓
IPSP	9	4.03886	↓
PGBM	31	3.95582	↓
APOE	10	3.37837	↓
CADH1	7	3.27862	↓
HMCN1	3	3.13583	↓
DAF	4	3.12281	↓
PGRP1	4	3.08258	↓
QPCT	10	3.00746	↓
PVR	6	2.89914	↓
K2C1	28	2.86507	↓
TPP1	4	2.83393	↓
VTNC	8	2.82964	↓
BT2A2	2	2.79468	↓
ANAG	14	2.5787	↓
ARSA	4	2.53358	↓
LEAP2	3	2.5051	↓
GELS	11	2.37654	↓
ANXA1	12	2.35616	↓
PGCP	2	2.2489	↓
K1C10	20	2.09501	↓
CNTFR	2	2.06214	↓
UFO	5	2.0333	↓
MUCL1	2	2.00259	↓
ENOA	4	2.00081	↓
VCAM1	3	1.97347	↓
LYAG	20	1.95354	↓
K1C14	4	1.93109	↓
PIGR	20	1.91474	↓
SCTM1	3	1.88839	↓
DDAH2	4	1.87479	↓
HBD	3	1.80944	↓
THBG	9	1.77159	↓
K22E	13	1.7517	↓
LUM	5	1.72143	↓
NOV	2	1.7168	↓
OSCAR	4	1.71429	↓
FCG3A	3	1.70173	↓
REG1A	4	1.64815	↓
BTD	2	1.63419	↓
DNAS1	5	1.62121	↓
FIBA	10	1.56062	↓
CATC	3	1.51346	↓
GGT1	5	1.51278	↓
IGHG4_HUMAN	2	1.52525	↑
HV303_HUMAN	3	1.52991	↑
UTER_HUMAN	3	1.78751	↑
IGHA2_HUMAN	2	1.81315	↑
PCDH1_HUMAN	2	2.00743	↑
ALDOB_HUMAN	6	2.41011	↑
TTHY_HUMAN	11	2.69495	↑
IGHG1_HUMAN	7	2.74092	↑
LV302_HUMAN	4	2.8253	↑
ROBO4_HUMAN	14	3.08859	↑
A1AG1_HUMAN	15	3.85724	↑
HBB_HUMAN	6	3.92179	↑
ANT3_HUMAN	16	5.17916	↑
APOA1_HUMAN	22	5.64231	↑
A1AT_HUMAN	42	11.5282	↑
TRFE_HUMAN	73	15.1536	↑

## Sheet: Table S8
Protein ID	Protein Name	Biological Process	P-value	Score
CD44_HUMAN	CD44 molecule (Indian blood group)	Response to wounding	5.2e-09	6.11
DAF_HUMAN	CD55 molecule, decay accelerating factor for complement (Cromer blood group)	Response to wounding	5.2e-09	6.11
CD59_HUMAN	CD59 molecule, complement regulatory protein	Response to wounding	5.2e-09	6.11
ANXA1_HUMAN	annexin A1	Response to wounding	5.2e-09	6.11
APOH_HUMAN	apolipoprotein H (beta-2-glycoprotein I)	Response to wounding	5.2e-09	6.11
CLUS_HUMAN	clusterin	Response to wounding	5.2e-09	6.11
THRB_HUMAN	coagulation factor II (thrombin)	Response to wounding	5.2e-09	6.11
FIBA_HUMAN	fibrinogen alpha chain	Response to wounding	5.2e-09	6.11
FBLN5_HUMAN	fibulin 5	Response to wounding	5.2e-09	6.11
GELS_HUMAN	gelsolin (amyloidosis, Finnish type)	Response to wounding	5.2e-09	6.11
HMCN1_HUMAN	hemicentin 1	Response to wounding	5.2e-09	6.11
K2C1_HUMAN	keratin 1	Response to wounding	5.2e-09	6.11
KNG1_HUMAN	kininogen 1	Response to wounding	5.2e-09	6.11
A1AG1_HUMAN	orosomucoid 1	Response to wounding	5.2e-09	6.11
EPCR_HUMAN	protein C receptor, endothelial (EPCR)	Response to wounding	5.2e-09	6.11
A1AT_HUMAN	serpin peptidase inhibitor, clade A (alpha-1 antiproteinase, antitrypsin), member 1	Response to wounding	5.2e-09	6.11
ANT3_HUMAN	serpin peptidase inhibitor, clade C (antithrombin), member 1	Response to wounding	5.2e-09	6.11
TRFE_HUMAN	Transferrin	Response to wounding	5.2e-09	6.11
CD59_HUMAN	CD59 molecule, complement regulatory protein	coagolation	5.8e-09	6.11
APOH_HUMAN	apolipoprotein H (beta-2-glycoprotein I)	coagolation	5.8e-09	6.11
THRB_HUMAN	coagulation factor II (thrombin)	coagolation	5.8e-09	6.11
FIBA_HUMAN	fibrinogen alpha chain	coagolation	5.8e-09	6.11
FBLN5_HUMAN	fibulin 5	coagolation	5.8e-09	6.11
HMCN1_HUMAN	hemicentin 1	coagolation	5.8e-09	6.11
KNG1_HUMAN	kininogen 1	coagolation	5.8e-09	6.11
EPCR_HUMAN	protein C receptor, endothelial (EPCR)	coagolation	5.8e-09	6.11
A1AT_HUMAN	serpin peptidase inhibitor, clade A (alpha-1 antiproteinase, antitrypsin), member 1	coagolation	5.8e-09	6.11
ANT3_HUMAN	serpin peptidase inhibitor, clade C (antithrombin), member 1	coagolation	5.8e-09	6.11
CD59_HUMAN	CD59 molecule, complement regulatory protein	hemostasis	9.7e-09	6.11
APOH_HUMAN	apolipoprotein H (beta-2-glycoprotein I)	hemostasis	9.7e-09	6.11
THRB_HUMAN	coagulation factor II (thrombin)	hemostasis	9.7e-09	6.11
FIBA_HUMAN	fibrinogen alpha chain	hemostasis	9.7e-09	6.11
FBLN5_HUMAN	fibulin 5	hemostasis	9.7e-09	6.11
HMCN1_HUMAN	hemicentin 1	hemostasis	9.7e-09	6.11
KNG1_HUMAN	kininogen 1	hemostasis	9.7e-09	6.11
EPCR_HUMAN	protein C receptor, endothelial (EPCR)	hemostasis	9.7e-09	6.11
A1AT_HUMAN	serpin peptidase inhibitor, clade A (alpha-1 antiproteinase, antitrypsin), member 1	hemostasis	9.7e-09	6.11
ANT3_HUMAN	serpin peptidase inhibitor, clade C (antithrombin), member 1	hemostasis	9.7e-09	6.11
CD59_HUMAN	CD59 molecule, complement regulatory protein	regulation of body fluid levels	9.9e-08	6.11
APOH_HUMAN	apolipoprotein H (beta-2-glycoprotein I)	regulation of body fluid levels	9.9e-08	6.11
THRB_HUMAN	coagulation factor II (thrombin)	regulation of body fluid levels	9.9e-08	6.11
FIBA_HUMAN	fibrinogen alpha chain	regulation of body fluid levels	9.9e-08	6.11
FBLN5_HUMAN	fibulin 5	regulation of body fluid levels	9.9e-08	6.11
HMCN1_HUMAN	hemicentin 1	regulation of body fluid levels	9.9e-08	6.11
KNG1_HUMAN	kininogen 1	regulation of body fluid levels	9.9e-08	6.11
EPCR_HUMAN	protein C receptor, endothelial (EPCR)	regulation of body fluid levels	9.9e-08	6.11
A1AT_HUMAN	serpin peptidase inhibitor, clade A (alpha-1 antiproteinase, antitrypsin), member 1	regulation of body fluid levels	9.9e-08	6.11
ANT3_HUMAN	serpin peptidase inhibitor, clade C (antithrombin), member 1	regulation of body fluid levels	9.9e-08	6.11
CD44_HUMAN	CD44 molecule (Indian blood group)	defense response	8.2e-06	4.75
DAF_HUMAN	CD55 molecule, decay accelerating factor for complement (Cromer blood group)	defense response	8.2e-06	4.75
ANXA1_HUMAN	annexin A1	defense response	8.2e-06	4.75
CLUS_HUMAN	clusterin	defense response	8.2e-06	4.75
THRB_HUMAN	coagulation factor II (thrombin)	defense response	8.2e-06	4.75
CYTC_HUMAN	cystatin C	defense response	8.2e-06	4.75
DDAH2_HUMAN	dimethylarginine dimethylaminohydrolase 2	defense response	8.2e-06	4.75
K2C1_HUMAN	keratin 1	defense response	8.2e-06	4.75
KNG1_HUMAN	kininogen 1	defense response	8.2e-06	4.75
LEAP2_HUMAN	liver expressed antimicrobial peptide 2	defense response	8.2e-06	4.75
A1AG1_HUMAN	orosomucoid 1	defense response	8.2e-06	4.75
PGRP1_HUMAN	peptidoglycan recognition protein 1	defense response	8.2e-06	4.75
A1AT_HUMAN	serpin peptidase inhibitor, clade A (alpha-1 antiproteinase, antitrypsin), member 1	defense response	8.2e-06	4.75
TRFE_HUMAN	transferrin	defense response	8.2e-06	4.75
UROM_HUMAN	uromodulin	defense response	8.2e-06	4.75
DAF_HUMAN	CD55 molecule, decay accelerating factor for complement (Cromer blood group)	acute inflammatory response	1.9e-05	4.75
CLUS_HUMAN	clusterin	acute inflammatory response	1.9e-05	4.75
THRB_HUMAN	coagulation factor II (thrombin)	acute inflammatory response	1.9e-05	4.75
K2C1_HUMAN	keratin 1	acute inflammatory response	1.9e-05	4.75
A1AG1_HUMAN	orosomucoid 1	acute inflammatory response	1.9e-05	4.75
A1AT_HUMAN	serpin peptidase inhibitor, clade A (alpha-1 antiproteinase, antitrypsin), member 1	acute inflammatory response	1.9e-05	4.75
TRFE_HUMAN	transferrin	acute inflammatory response	1.9e-05	4.75
THRB_HUMAN	coagulation factor II (thrombin)	acute-phase response	0.0015	4.75
A1AG1_HUMAN	orosomucoid 1	acute-phase response	0.0015	4.75
A1AT_HUMAN	serpin peptidase inhibitor, clade A (alpha-1 antiproteinase, antitrypsin), member 1	acute-phase response	0.0015	4.75
TRFE_HUMAN	transferrin	acute-phase response	0.0015	4.75
UFO_HUMAN	AXL receptor tyrosine kinase	response to extracellular stimulus	3.5e-05	3.37
CD44_HUMAN	CD44 molecule (Indian blood group)	response to extracellular stimulus	3.5e-05	3.37
ALDOB_HUMAN	aldolase B, fructose-bisphosphate	response to extracellular stimulus	3.5e-05	3.37
ARSA_HUMAN	arylsulfatase A	response to extracellular stimulus	3.5e-05	3.37
CUBN_HUMAN	cubilin (intrinsic factor-cobalamin receptor)	response to extracellular stimulus	3.5e-05	3.37
DDAH2_HUMAN	dimethylarginine dimethylaminohydrolase 2	response to extracellular stimulus	3.5e-05	3.37
GELS_HUMAN	gelsolin (amyloidosis, Finnish type)	response to extracellular stimulus	3.5e-05	3.37
IBP7_HUMAN	insulin-like growth factor binding protein 7	response to extracellular stimulus	3.5e-05	3.37
ANT3_HUMAN	serpin peptidase inhibitor, clade C (antithrombin), member 1	response to extracellular stimulus	3.5e-05	3.37
CD44_HUMAN	CD44 molecule (Indian blood group)	response to nutrient levels	0.00013	3.37
ALDOB_HUMAN	aldolase B, fructose-bisphosphate	response to nutrient levels	0.00013	3.37
ARSA_HUMAN	arylsulfatase A	response to nutrient levels	0.00013	3.37
CUBN_HUMAN	cubilin (intrinsic factor-cobalamin receptor)	response to nutrient levels	0.00013	3.37
DDAH2_HUMAN	dimethylarginine dimethylaminohydrolase 2	response to nutrient levels	0.00013	3.37
GELS_HUMAN	gelsolin (amyloidosis, Finnish type)	response to nutrient levels	0.00013	3.37
IBP7_HUMAN	insulin-like growth factor binding protein 7	response to nutrient levels	0.00013	3.37
ANT3_HUMAN	serpin peptidase inhibitor, clade C (antithrombin), member 1	response to nutrient levels	0.00013	3.37

## Sheet: Table S9
Protein ID	Protein Name	Molecular function	P-value	Score
ANXA1_HUMAN	annexin A1	calcium ion binding	0.00028	3.35
ARSA_HUMAN	arylsulfatase A	calcium ion binding	0.00028	3.35
CADH1_HUMAN	cadherin 1, type 1, E-cadherin (epithelial)	calcium ion binding	0.00028	3.35
THRB_HUMAN	coagulation factor II (thrombin)	calcium ion binding	0.00028	3.35
CUBN_HUMAN	cubilin (intrinsic factor-cobalamin receptor)	calcium ion binding	0.00028	3.35
DNAS1_HUMAN	deoxyribonuclease I	calcium ion binding	0.00028	3.35
FBN1_HUMAN	fibrillin 1	calcium ion binding	0.00028	3.35
FBLN5_HUMAN	fibulin 5	calcium ion binding	0.00028	3.35
GELS_HUMAN	gelsolin (amyloidosis, Finnish type)	calcium ion binding	0.00028	3.35
HMCN1_HUMAN	hemicentin 1	calcium ion binding	0.00028	3.35
LTBP2_HUMAN	latent transforming growth factor beta binding protein 2	calcium ion binding	0.00028	3.35
LMAN2_HUMAN	lectin, mannose-binding 2	calcium ion binding	0.00028	3.35
PCDH1_HUMAN	protocadherin 1	calcium ion binding	0.00028	3.35
TITIN_HUMAN	titin	calcium ion binding	0.00028	3.35
UROM_HUMAN	uromodulin	calcium ion binding	0.00028	3.35
AMBP_HUMAN	alpha-1-microglobulin/bikunin precursor	serine-type endopeptidase inhibitor activity	0.0014	3.07
A1AT_HUMAN	serpin peptidase inhibitor, clade A (alpha-1 antiproteinase, antitrypsin), member 1	serine-type endopeptidase inhibitor activity	0.0014	3.07
IPSP_HUMAN	serpin peptidase inhibitor, clade A (alpha-1 antiproteinase, antitrypsin), member 5	serine-type endopeptidase inhibitor activity	0.0014	3.07
THBG_HUMAN	serpin peptidase inhibitor, clade A (alpha-1 antiproteinase, antitrypsin), member 7	serine-type endopeptidase inhibitor activity	0.0014	3.07
ANT3_HUMAN	serpin peptidase inhibitor, clade C (antithrombin), member 1	serine-type endopeptidase inhibitor activity	0.0014	3.07
AMBP_HUMAN	alpha-1-microglobulin/bikunin precursor	endopeptidase inhibitor activity	0.00012	3.07
CYTC_HUMAN	cystatin C	endopeptidase inhibitor activity	0.00012	3.07
KNG1_HUMAN	kininogen 1	endopeptidase inhibitor activity	0.00012	3.07
A1AT_HUMAN	serpin peptidase inhibitor, clade A (alpha-1 antiproteinase, antitrypsin), member 1	endopeptidase inhibitor activity	0.00012	3.07
IPSP_HUMAN	serpin peptidase inhibitor, clade A (alpha-1 antiproteinase, antitrypsin), member 5	endopeptidase inhibitor activity	0.00012	3.07
THBG_HUMAN	serpin peptidase inhibitor, clade A (alpha-1 antiproteinase, antitrypsin), member 7	endopeptidase inhibitor activity	0.00012	3.07
ANT3_HUMAN	serpin peptidase inhibitor, clade C (antithrombin), member 1	endopeptidase inhibitor activity	0.00012	3.07
CD44_HUMAN	CD44 molecule (Indian blood group)	carbohydrate binding	3.1e-07	3.05
ALDOB_HUMAN	aldolase B, fructose-bisphosphate	carbohydrate binding	3.1e-07	3.05
APOH_HUMAN	apolipoprotein H (beta-2-glycoprotein I)	carbohydrate binding	3.1e-07	3.05
LYAG_HUMAN	glucosidase, alpha; acid	carbohydrate binding	3.1e-07	3.05
APOE_HUMAN	hypothetical LOC100129500; apolipoprotein E	carbohydrate binding	3.1e-07	3.05
K2C1_HUMAN	keratin 1	carbohydrate binding	3.1e-07	3.05
KNG1_HUMAN	kininogen 1	carbohydrate binding	3.1e-07	3.05
LMAN2_HUMAN	lectin, mannose-binding 2	carbohydrate binding	3.1e-07	3.05
PGRP1_HUMAN	peptidoglycan recognition protein 1	carbohydrate binding	3.1e-07	3.05
REG1A_HUMAN	regenerating islet-derived 1 alpha; regenerating islet-derived 1 pseudogene	carbohydrate binding	3.1e-07	3.05
IPSP_HUMAN	serpin peptidase inhibitor, clade A (alpha-1 antiproteinase, antitrypsin), member 5	carbohydrate binding	3.1e-07	3.05
ANT3_HUMAN	serpin peptidase inhibitor, clade C (antithrombin), member 1	carbohydrate binding	3.1e-07	3.05
VTNC_HUMAN	vitronectin	carbohydrate binding	3.1e-07	3.05
CD44_HUMAN	CD44 molecule (Indian blood group)	glycosaminoglycan binding	9e-06	3.05
APOH_HUMAN	apolipoprotein H (beta-2-glycoprotein I)	glycosaminoglycan binding	9e-06	3.05
APOE_HUMAN	hypothetical LOC100129500; apolipoprotein E	glycosaminoglycan binding	9e-06	3.05
KNG1_HUMAN	kininogen 1	glycosaminoglycan binding	9e-06	3.05
PGRP1_HUMAN	peptidoglycan recognition protein 1	glycosaminoglycan binding	9e-06	3.05
IPSP_HUMAN	serpin peptidase inhibitor, clade A (alpha-1 antiproteinase, antitrypsin), member 5	glycosaminoglycan binding	9e-06	3.05
ANT3_HUMAN	serpin peptidase inhibitor, clade C (antithrombin), member 1	glycosaminoglycan binding	9e-06	3.05
VTNC_HUMAN	vitronectin	glycosaminoglycan binding	9e-06	3.05
IGHA2_HUMAN	immunoglobulin heavy constant alpha 2 (A2m marker)	antigen binding	0.0033	2.73
IGHG1_HUMAN, IGHG3_HUMAN	immunoglobulin heavy constant gamma 1 (G1m marker); immunoglobulin heavy constant mu; immunoglobulin heavy variable 3-7; immunoglobulin heavy constant gamma 3 (G3m marker); immunoglobulin heavy variable 3-11 (gene/pseudogene); immunoglobulin heavy variable 4-31; immunoglobulin heavy locus	antigen binding	0.0033	2.73
IGHG4_HUMAN	immunoglobulin heavy constant gamma 4 (G4m marker)	antigen binding	0.0033	2.73
HV303_HUMAN	immunoglobulin heavy variable 3-23; immunoglobulin heavy variable group	antigen binding	0.0033	2.73
APOA1_HUMAN	apolipoprotein A-I	beta-amyloid binding	0.0021	1.91
CYTC_HUMAN	cystatin C	beta-amyloid binding	0.0021	1.91
APOE_HUMAN	hypothetical LOC100129500; apolipoprotein E	beta-amyloid binding	0.0021	1.91

## Sheet: Table S10
Protein ID	Protein Name	Cellular Component	P-value	Score
ANAG_HUMAN	N-acetylglucosaminidase, alpha-	lysosome	0.00047	2.84
ALDOB_HUMAN	aldolase B, fructose-bisphosphate	lysosome	0.00047	2.84
ARSA_HUMAN	arylsulfatase A	lysosome	0.00047	2.84
CATC_HUMAN	cathepsin C	lysosome	0.00047	2.84
CUBN_HUMAN	cubilin (intrinsic factor-cobalamin receptor)	lysosome	0.00047	2.84
LYAG_HUMAN	glucosidase, alpha; acid	lysosome	0.00047	2.84
SAP_HUMAN	prosaposin	lysosome	0.00047	2.84
TPP1_HUMAN	tripeptidyl peptidase I	lysosome	0.00047	2.84
CD44_HUMAN	CD44 molecule (Indian blood group)	extracellular matrix	8.4e-05	2.64
FBN1_HUMAN	fibrillin 1	extracellular matrix	8.4e-05	2.64
FBLN5_HUMAN	fibulin 5	extracellular matrix	8.4e-05	2.64
HMCN1_HUMAN	hemicentin 1	extracellular matrix	8.4e-05	2.64
PGBM_HUMAN	heparan sulfate proteoglycan 2	extracellular matrix	8.4e-05	2.64
LTBP2_HUMAN	latent transforming growth factor beta binding protein 2	extracellular matrix	8.4e-05	2.64
LUM_HUMAN	lumican	extracellular matrix	8.4e-05	2.64
NOV_HUMAN	nephroblastoma overexpressed gene	extracellular matrix	8.4e-05	2.64
A1AT_HUMAN	serpin peptidase inhibitor, clade A (alpha-1 antiproteinase, antitrypsin), member 1	extracellular matrix	8.4e-05	2.64
TRFE_HUMAN	transferrin	extracellular matrix	8.4e-05	2.64
VTNC_HUMAN	vitronectin	extracellular matrix	8.4e-05	2.64
APOA1_HUMAN	apolipoprotein A-I	high-density lipoprotein particle	0.00057	2.01
APOH_HUMAN	apolipoprotein H (beta-2-glycoprotein I)	high-density lipoprotein particle	0.00057	2.01
CLUS_HUMAN	clusterin	high-density lipoprotein particle	0.00057	2.01
APOE_HUMAN	hypothetical LOC100129500; apolipoprotein E	high-density lipoprotein particle	0.00057	2.01
ARSA_HUMAN	arylsulfatase A	extrinsic to external side of plasma membrane	0.00025	1.86
CUBN_HUMAN	cubilin (intrinsic factor-cobalamin receptor)	extrinsic to external side of plasma membrane	0.00025	1.86
APOE_HUMAN	hypothetical LOC100129500; apolipoprotein E	extrinsic to external side of plasma membrane	0.00025	1.86

[truncated: 1 more sheets: Table S11]
